# Supplementary material for: 2-Pyridone: monoclinic polymorph
Source: Acta Crystallogr Sect E Struct Rep Online. 2009 Nov 25;65(Pt 12):o3187. doi: 10.1107/S1600536809049496 (PMC2972078; doi:10.1107/S1600536809049496)
Supplement: Supplementary file 1 [file e-65-o3187-sup1.cif]

##############################################################################
###                                                                        ###
###        Electronic paper (Acta Crystallographica Section E)             ###
###                                                                        ###
##############################################################################
#                                                                            #
# This CIF contains the data in a paper accepted for publication in Acta     #
# Crystallographica Section E. It conforms to the requirements of Notes      #
# for Authors for Section E, and has been peer reviewed under the auspices   #
# of the IUCr Commission on Journals.                                        #
#                                                                            #
# Full details of the Crystallographic Information File format               #
# are given in the paper "The Crystallographic Information File (CIF):       #
# a New Standard Archive File for Crystallography" by S. R. Hall, F. H.      #
# Allen and I. D. Brown [Acta Cryst. (1991), A47, 655-685].                  #
#                                                                            #
# The current version of the core CIF dictionary is obtainable from          #
# ftp://ftp.iucr.org/pub/cif_core.dic. The current version number is 2.4.    #
#                                                                            #
# Software is freely available for graphical display of the structure(s) in  #
# this CIF.  For information consult the CIF home page http://www.iucr.org/  #
# cif/home.html                                                              #
#                                                                            #
# This file may be used for bona fide research purposes within the           #
# scientific community so long as proper attribution is given to the journal # 
# article from which it was obtained.                                        #
#                                                                            #
##############################################################################
                                             
data_global
_audit_creation_method     SHELXL-97
_journal_date_recd_electronic     2009-11-19
_journal_date_accepted     2009-11-19
_journal_name_full     'Acta Crystallographica, Section E'
_journal_year     2009
_journal_volume     65
_journal_issue     12
_journal_page_first     o3187
_journal_page_last     o3187
_journal_paper_category     QO
_journal_coeditor_code     HG2602
_publ_contact_author_name     ' Edward RT Tiekink '
_publ_contact_author_address
;
Department of Chemistry, University of Malaya,
50603 Kuala Lumpur, Malaysia
;
_publ_contact_author_email
;
edward.tiekink@gmail.com
;
_publ_contact_author_fax     ' +60 3 7967 4193 '
_publ_contact_author_phone     ' +60 3 7967 6775 '
_publ_section_title
;
Monoclinic 2-pyridone
;
loop_
    _publ_author_name
    _publ_author_footnote
    _publ_author_address
    'Arman, Hadi D.' .
;
Department of Chemistry, The University of Texas at San Antonio,
One UTSA Circle, San Antonio, Texas 78249-0698, USA
;
    'Poplaukhin, Pavel' .
;
Chemical Abstracts Service, 2540 Olentangy River Rd,
Columbus, Ohio 43202, USA
;
    'Tiekink, Edward R. T.' .
;
Department of Chemistry, University of Malaya,
50603 Kuala Lumpur, Malaysia
;
data_I
_audit_creation_method     SHELXL-97
_chemical_name_systematic
;
2-pyridone
;
_chemical_name_common     ?
_chemical_formula_moiety     'C5 H5 N1 O1'
_chemical_formula_sum     'C5 H5 N1 O1'
_chemical_formula_iupac     'C5 H5 N1 O1'
_chemical_formula_weight     95.10
_chemical_melting_point     ?
_symmetry_cell_setting     'monoclinic'
_symmetry_space_group_name_H-M     'P 21/n'
_symmetry_space_group_name_Hall     '-P 2yn'
loop_
    _symmetry_equiv_pos_as_xyz
    'x, y, z'
    '-x+1/2, y+1/2, -z+1/2'
    '-x, -y, -z'
    'x-1/2, -y-1/2, z-1/2'
_cell_length_a     6.2027(13)
_cell_length_b     16.327(4)
_cell_length_c     9.1046(18)
_cell_angle_alpha     90
_cell_angle_beta     92.242(7)
_cell_angle_gamma     90
_cell_volume     921.3(3)
_cell_formula_units_Z     8
_cell_measurement_reflns_used     3046
_cell_measurement_theta_min     3.3
_cell_measurement_theta_max     40.2
_cell_measurement_temperature     98(2)
_exptl_crystal_description     'prism'
_exptl_crystal_colour     'colourless'
_exptl_crystal_size_max     0.44
_exptl_crystal_size_mid     0.39
_exptl_crystal_size_min     0.15
_exptl_crystal_density_diffrn     1.371
_exptl_crystal_density_method     'not measured'
_exptl_crystal_F_000     400
_exptl_absorpt_coefficient_mu     0.098
_exptl_absorpt_correction_type     'multi-scan'
_exptl_absorpt_process_details     '(ABSCOR; Higashi, 1995)'
_exptl_absorpt_correction_T_min     0.840
_exptl_absorpt_correction_T_max     1
_exptl_special_details
;
;
_diffrn_ambient_temperature     98(2)
_diffrn_radiation_type     MoK\a
_diffrn_radiation_wavelength     0.71069
_diffrn_radiation_source     'fine-focus sealed tube'
_diffrn_radiation_monochromator     graphite
_diffrn_measurement_device_type     'Rigaku AFC12\K/SATURN724'
_diffrn_measurement_method     \w
_diffrn_detector_area_resol_mean     ?
_diffrn_reflns_number     6582
_diffrn_reflns_av_R_equivalents     0.037
_diffrn_reflns_av_sigmaI/netI     0.033
_diffrn_reflns_theta_min     2.5
_diffrn_reflns_theta_max     26.5
_diffrn_reflns_theta_full     26.5
_diffrn_measured_fraction_theta_max     0.997
_diffrn_measured_fraction_theta_full     0.997
_diffrn_reflns_limit_h_min     -7
_diffrn_reflns_limit_h_max     5
_diffrn_reflns_limit_k_min     -20
_diffrn_reflns_limit_k_max     20
_diffrn_reflns_limit_l_min     -11
_diffrn_reflns_limit_l_max     11
_diffrn_standards_number     0
_diffrn_standards_interval_count     0
_diffrn_standards_interval_time     ?
_diffrn_standards_decay_%     '< 1'
_refine_special_details
;
Refinement of <i>F</i>^2^ against ALL reflections. The weighted <i>R</i>-factor
<i>wR</i> and goodness of fit <i>S</i> are based on <i>F</i>^2^, conventional
<i>R</i>-factors <i>R</i> are based on <i>F</i>, with <i>F</i> set to zero for
negative <i>F</i>^2^. The threshold expression of <i>F</i>^2^ >
2\s(<i>F</i>^2^) is used only for calculating <i>R</i>-factors(gt) <i>etc</i>.
and is not relevant to the choice of reflections for refinement.
<i>R</i>-factors based on <i>F</i>^2^ are statistically about twice as large
as those based on <i>F</i>, and <i>R</i>- factors based on ALL data will be
even larger.
;
_reflns_number_total     1903
_reflns_number_gt     1724
_reflns_threshold_expression     'I>2\s(I)'
_refine_ls_structure_factor_coef     Fsqd
_refine_ls_matrix_type     full
_refine_ls_R_factor_all     0.049
_refine_ls_R_factor_gt     0.044
_refine_ls_wR_factor_gt     0.113
_refine_ls_wR_factor_ref     0.117
_refine_ls_goodness_of_fit_ref     1.10
_refine_ls_restrained_S_all     1.10
_refine_ls_number_reflns     1903
_refine_ls_number_parameters     127
_refine_ls_number_restraints     0
_refine_ls_hydrogen_treatment     constr
_refine_ls_weighting_scheme     calc
_refine_ls_weighting_details
         'calc w=1/[\s^2^(Fo^2^)+(0.0583P)^2^+0.2750P] where P=(Fo^2^+2Fc^2^)/3'
_atom_sites_solution_hydrogens     geom
_atom_sites_solution_primary     direct
_atom_sites_solution_secondary     difmap
_refine_ls_shift/su_max     0.001
_refine_ls_shift/su_mean     0.000
_refine_diff_density_max     0.21
_refine_diff_density_min     -0.22
_refine_ls_extinction_method     none
_refine_ls_extinction_coef     ?
loop_
    _atom_type_symbol
    _atom_type_description
    _atom_type_scat_dispersion_real
    _atom_type_scat_dispersion_imag
    _atom_type_scat_source
    'C' 'C' 0.0033 0.0016
                         'International Tables Vol C Tables 4.2.6.8 and 6.1.1.4'
    'H' 'H' 0.0000 0.0000
                         'International Tables Vol C Tables 4.2.6.8 and 6.1.1.4'
    'N' 'N' 0.0061 0.0033
                         'International Tables Vol C Tables 4.2.6.8 and 6.1.1.4'
    'O' 'O' 0.0106 0.0060
                         'International Tables Vol C Tables 4.2.6.8 and 6.1.1.4'
_computing_data_collection     'CrystalClear (Rigaku/MSC, 2005)'
_computing_cell_refinement     'CrystalClear (Rigaku/MSC, 2005)'
_computing_data_reduction     'CrystalClear (Rigaku/MSC, 2005)'
_computing_structure_solution     'SHELXS97 (Sheldrick, 2008)'
_computing_structure_refinement     'SHELXL97 (Sheldrick, 2008)'
_computing_molecular_graphics     'DIAMOND (Brandenburg, 2006)'
_computing_publication_material     'publCIF (Westrip, 2009)'
loop_
    _atom_site_type_symbol
    _atom_site_label
    _atom_site_fract_x
    _atom_site_fract_y
    _atom_site_fract_z
    _atom_site_U_iso_or_equiv
    _atom_site_adp_type
    _atom_site_calc_flag
    _atom_site_refinement_flags
    _atom_site_occupancy
    _atom_site_disorder_assembly
    _atom_site_disorder_group
    O O1 0.27541(14) 0.36020(6) 0.47704(10) 0.0239(2) Uani d . 1 . .
    N N1 -0.07408(17) 0.31779(7) 0.48531(12) 0.0201(3) Uani d . 1 . .
    H H1N -0.1007 0.3587 0.5450 0.024 Uiso calc R 1 . .
    C C1 0.1321(2) 0.30993(8) 0.43716(14) 0.0195(3) Uani d . 1 . .
    C C2 -0.2397(2) 0.26660(8) 0.44686(15) 0.0232(3) Uani d . 1 . .
    H H2 -0.3795 0.2769 0.4819 0.028 Uiso calc R 1 . .
    C C3 -0.2074(2) 0.20065(8) 0.35857(15) 0.0236(3) Uani d . 1 . .
    H H3 -0.3219 0.1641 0.3330 0.028 Uiso calc R 1 . .
    C C4 0.0019(2) 0.18832(8) 0.30615(14) 0.0224(3) Uani d . 1 . .
    H H4 0.0289 0.1426 0.2450 0.027 Uiso calc R 1 . .
    C C5 0.1649(2) 0.24113(8) 0.34226(14) 0.0209(3) Uani d . 1 . .
    H H5 0.3033 0.2324 0.3039 0.025 Uiso calc R 1 . .
    O O2 -0.14759(15) 0.44304(6) 0.67815(11) 0.0263(3) Uani d . 1 . .
    N N2 0.19925(17) 0.48837(7) 0.67120(12) 0.0204(3) Uani d . 1 . .
    H H2N 0.2238 0.4519 0.6027 0.024 Uiso calc R 1 . .
    C C6 -0.0049(2) 0.49182(8) 0.72495(14) 0.0199(3) Uani d . 1 . .
    C C7 -0.0344(2) 0.55309(8) 0.83511(15) 0.0236(3) Uani d . 1 . .
    H H7 -0.1717 0.5592 0.8765 0.028 Uiso calc R 1 . .
    C C8 0.1311(2) 0.60263(9) 0.88132(16) 0.0267(3) Uani d . 1 . .
    H H8 0.1078 0.6427 0.9547 0.032 Uiso calc R 1 . .
    C C9 0.3370(2) 0.59536(9) 0.82168(17) 0.0276(3) Uani d . 1 . .
    H H9 0.4526 0.6299 0.8539 0.033 Uiso calc R 1 . .
    C C10 0.3652(2) 0.53746(9) 0.71679(15) 0.0243(3) Uani d . 1 . .
    H H10 0.5022 0.5313 0.6751 0.029 Uiso calc R 1 . .
loop_
    _atom_site_aniso_label
    _atom_site_aniso_U_11
    _atom_site_aniso_U_22
    _atom_site_aniso_U_33
    _atom_site_aniso_U_12
    _atom_site_aniso_U_13
    _atom_site_aniso_U_23
    O1 0.0186(5) 0.0256(5) 0.0277(5) -0.0021(4) 0.0025(4) -0.0048(4)
    N1 0.0186(6) 0.0198(5) 0.0219(5) 0.0010(4) 0.0027(4) -0.0035(4)
    C1 0.0180(6) 0.0210(6) 0.0195(6) 0.0012(5) 0.0000(5) 0.0018(5)
    C2 0.0178(6) 0.0248(7) 0.0272(7) -0.0013(5) 0.0026(5) -0.0022(5)
    C3 0.0208(7) 0.0220(7) 0.0281(7) -0.0021(5) 0.0013(5) -0.0036(5)
    C4 0.0244(7) 0.0202(6) 0.0227(6) 0.0036(5) -0.0004(5) -0.0025(5)
    C5 0.0179(6) 0.0239(7) 0.0211(6) 0.0031(5) 0.0031(5) -0.0010(5)
    O2 0.0206(5) 0.0245(5) 0.0342(5) -0.0041(4) 0.0062(4) -0.0078(4)
    N2 0.0209(6) 0.0183(5) 0.0221(5) -0.0003(4) 0.0029(4) -0.0014(4)
    C6 0.0191(6) 0.0183(6) 0.0222(6) 0.0011(5) 0.0009(5) 0.0029(5)
    C7 0.0212(6) 0.0252(7) 0.0245(7) 0.0031(5) 0.0025(5) -0.0007(5)
    C8 0.0268(7) 0.0262(7) 0.0270(7) 0.0035(5) -0.0010(6) -0.0063(5)
    C9 0.0227(7) 0.0256(7) 0.0342(8) -0.0026(5) -0.0024(6) -0.0043(6)
    C10 0.0176(6) 0.0251(7) 0.0304(7) -0.0016(5) 0.0015(5) 0.0016(6)
_geom_special_details
;
All s.u.'s (except the s.u. in the dihedral angle between two l.s. planes) are
estimated using the full covariance matrix. The cell s.u.'s are taken into
account individually in the estimation of s.u.'s in distances, angles and
torsion angles; correlations between s.u.'s in cell parameters are only used
when they are defined by crystal symmetry. An approximate (isotropic)
treatment of cell s.u.'s is used for estimating s.u.'s involving l.s. planes.
;
loop_
    _geom_bond_atom_site_label_1
    _geom_bond_atom_site_label_2
    _geom_bond_site_symmetry_2
    _geom_bond_distance
    _geom_bond_publ_flag
    O1 C1 . 1.2529(16) ?
    N1 C2 . 1.3597(17) ?
    N1 C1 . 1.3743(17) ?
    N1 H1N . 0.8800 ?
    C1 C5 . 1.4365(18) ?
    C2 C3 . 1.3633(19) ?
    C2 H2 . 0.9500 ?
    C3 C4 . 1.4151(18) ?
    C3 H3 . 0.9500 ?
    C4 C5 . 1.3590(19) ?
    C4 H4 . 0.9500 ?
    C5 H5 . 0.9500 ?
    O2 C6 . 1.2530(16) ?
    N2 C10 . 1.3567(17) ?
    N2 C6 . 1.3762(17) ?
    N2 H2N . 0.8800 ?
    C6 C7 . 1.4335(18) ?
    C7 C8 . 1.3607(19) ?
    C7 H7 . 0.9500 ?
    C8 C9 . 1.412(2) ?
    C8 H8 . 0.9500 ?
    C9 C10 . 1.360(2) ?
    C9 H9 . 0.9500 ?
    C10 H10 . 0.9500 ?
loop_
    _geom_angle_atom_site_label_1
    _geom_angle_atom_site_label_2
    _geom_angle_atom_site_label_3
    _geom_angle_site_symmetry_1
    _geom_angle_site_symmetry_3
    _geom_angle
    _geom_angle_publ_flag
    C2 N1 C1 . . 124.33(11) ?
    C2 N1 H1N . . 117.8 ?
    C1 N1 H1N . . 117.8 ?
    O1 C1 N1 . . 120.32(11) ?
    O1 C1 C5 . . 124.83(12) ?
    N1 C1 C5 . . 114.84(11) ?
    N1 C2 C3 . . 120.67(12) ?
    N1 C2 H2 . . 119.7 ?
    C3 C2 H2 . . 119.7 ?
    C2 C3 C4 . . 118.00(12) ?
    C2 C3 H3 . . 121.0 ?
    C4 C3 H3 . . 121.0 ?
    C5 C4 C3 . . 120.77(12) ?
    C5 C4 H4 . . 119.6 ?
    C3 C4 H4 . . 119.6 ?
    C4 C5 C1 . . 121.36(12) ?
    C4 C5 H5 . . 119.3 ?
    C1 C5 H5 . . 119.3 ?
    C10 N2 C6 . . 124.37(11) ?
    C10 N2 H2N . . 117.8 ?
    C6 N2 H2N . . 117.8 ?
    O2 C6 N2 . . 120.04(12) ?
    O2 C6 C7 . . 124.99(12) ?
    N2 C6 C7 . . 114.96(11) ?
    C8 C7 C6 . . 121.03(12) ?
    C8 C7 H7 . . 119.5 ?
    C6 C7 H7 . . 119.5 ?
    C7 C8 C9 . . 120.93(13) ?
    C7 C8 H8 . . 119.5 ?
    C9 C8 H8 . . 119.5 ?
    C10 C9 C8 . . 118.12(13) ?
    C10 C9 H9 . . 120.9 ?
    C8 C9 H9 . . 120.9 ?
    N2 C10 C9 . . 120.59(12) ?
    N2 C10 H10 . . 119.7 ?
    C9 C10 H10 . . 119.7 ?
loop_
    _geom_torsion_atom_site_label_1
    _geom_torsion_atom_site_label_2
    _geom_torsion_atom_site_label_3
    _geom_torsion_atom_site_label_4
    _geom_torsion_site_symmetry_1
    _geom_torsion_site_symmetry_2
    _geom_torsion_site_symmetry_3
    _geom_torsion_site_symmetry_4
    _geom_torsion
    _geom_torsion_publ_flag
    C2 N1 C1 O1 . . . . 179.47(12) ?
    C2 N1 C1 C5 . . . . -1.04(18) ?
    C1 N1 C2 C3 . . . . 2.1(2) ?
    N1 C2 C3 C4 . . . . -1.3(2) ?
    C2 C3 C4 C5 . . . . -0.4(2) ?
    C3 C4 C5 C1 . . . . 1.5(2) ?
    O1 C1 C5 C4 . . . . 178.72(12) ?
    N1 C1 C5 C4 . . . . -0.74(18) ?
    C10 N2 C6 O2 . . . . -178.77(12) ?
    C10 N2 C6 C7 . . . . 0.61(18) ?
    O2 C6 C7 C8 . . . . 178.83(13) ?
    N2 C6 C7 C8 . . . . -0.51(19) ?
    C6 C7 C8 C9 . . . . 0.2(2) ?
    C7 C8 C9 C10 . . . . 0.0(2) ?
    C6 N2 C10 C9 . . . . -0.4(2) ?
    C8 C9 C10 N2 . . . . 0.1(2) ?
loop_
    _geom_hbond_atom_site_label_D
    _geom_hbond_atom_site_label_H
    _geom_hbond_atom_site_label_A
    _geom_hbond_site_symmetry_A
    _geom_hbond_distance_DH
    _geom_hbond_distance_HA
    _geom_hbond_distance_DA
    _geom_hbond_angle_DHA
    N1 H1n O2 1_555 0.88 1.86 2.7450(16) 177
    N2 H2n O1 1_555 0.88 1.92 2.7915(16) 171
    C2 H2 O1 1_455 0.95 2.53 3.3943(18) 150
    C4 H4 O2 4_665 0.95 2.54 3.2989(18) 137
