# Supplementary material for: 2-Pyridone: monoclinic polymorph
Source: Acta Crystallogr Sect E Struct Rep Online. 2009 Nov 25;65(Pt 12):o3187. doi: 10.1107/S1600536809049496 (PMC2972078; doi:10.1107/S1600536809049496)
Supplement: Supplementary file 2 [file e-65-o3187-Isup2.hkl]

#
# h,k,l, Fc-squared, Fo-squared, sigma(Fo-squared) and status flag
#
data_I
_shelx_title ' cd0290a in P2(1)/n'
_shelx_refln_list_code          4
_shelx_F_calc_maximum      109.63
_exptl_crystal_F_000       400.00
_reflns_d_resolution_high  0.7967
 
loop_
 _symmetry_equiv_pos_as_xyz
 'x, y, z'
 '-x+1/2, y+1/2, -z+1/2'
 '-x, -y, -z'
 'x-1/2, -y-1/2, z-1/2'
 
_cell_length_a     6.2027
_cell_length_b    16.3270
_cell_length_c     9.1046
_cell_angle_alpha  90.000
_cell_angle_beta   92.242
_cell_angle_gamma  90.000
 
_shelx_F_squared_multiplier     1.000
 
loop_
 _refln_index_h
 _refln_index_k
 _refln_index_l
 _refln_F_squared_calc
 _refln_F_squared_meas
 _refln_F_squared_sigma
 _refln_observed_status
   2   0   0     1276.42     1259.45      9.84 o
   4   0   0        0.10        0.60      0.34 o
   6   0   0      300.62      293.02      4.38 o
   1   1   0     2829.24     2580.12     96.05 o
   2   1   0        6.85        7.44      0.45 o
   3   1   0        3.20        3.72      0.36 o
   4   1   0        3.11        2.91      0.47 o
   5   1   0        3.46        4.57      0.56 o
   6   1   0      146.93      145.01      4.92 o
   7   1   0       12.51       12.12      1.42 o
   0   2   0       11.59        8.96      0.66 o
   1   2   0      135.42      111.41      0.93 o
   2   2   0      460.90      438.40      2.16 o
   3   2   0     1660.27     1838.06     13.84 o
   4   2   0       61.50       51.31      2.65 o
   5   2   0      338.04      341.78      3.83 o
   6   2   0      204.73      202.52      3.43 o
   7   2   0        0.16        2.54      0.71 o
   1   3   0      610.21      648.41      3.71 o
   2   3   0      196.99      191.27      1.58 o
   3   3   0       33.80       31.23      1.21 o
   4   3   0       55.60       39.69      1.90 o
   5   3   0     1638.47     1724.24     15.43 o
   6   3   0      198.06      205.48      3.34 o
   7   3   0        6.20        5.47      1.02 o
   1   4   0     2247.90     2334.66     16.82 o
   2   4   0        8.28        7.19      0.39 o
   3   4   0       24.08       22.45      1.24 o
   4   4   0       93.93       92.04      3.85 o
   5   4   0      955.84     1021.39     20.83 o
   6   4   0       85.62       91.36      2.77 o
   7   4   0       12.36       13.69      1.18 o
   1   5   0      189.57      163.35      2.49 o
   2   5   0      577.81      601.95      3.10 o
   3   5   0       20.35       16.58      1.70 o
   4   5   0        0.11        0.84      0.34 o
   5   5   0       10.09       10.37      1.11 o
   6   5   0       90.81       96.20      6.19 o
   7   5   0       28.81       26.12      2.11 o
   0   6   0      366.00      304.34      5.20 o
   1   6   0      162.53      173.72      3.25 o
   2   6   0      503.31      587.09      5.17 o
   3   6   0       25.38       25.59      1.96 o
   4   6   0      402.73      425.98      5.07 o
   5   6   0        0.06        1.17      0.65 o
   6   6   0       15.95       15.87      1.36 o
   7   6   0       48.75       47.01      2.23 o
   1   7   0        0.08        1.01      0.42 o
   2   7   0        0.02       -0.42      0.38 o
   3   7   0       31.42       18.38      1.10 o
   4   7   0        0.80        1.31      0.72 o
   5   7   0      129.85      123.62      5.05 o
   6   7   0       32.13       28.03      1.47 o
   7   7   0        2.92        2.01      0.77 o
   0   8   0      191.84      195.24     15.51 o
   1   8   0      826.59      837.20     14.41 o
   2   8   0      817.88      876.46      9.05 o
   3   8   0      219.43      216.33      2.69 o
   4   8   0      282.27      322.36      4.21 o
   5   8   0       10.20        6.07      1.21 o
   6   8   0        2.78        2.44      1.24 o
   7   8   0        3.17        4.89      0.85 o
   1   9   0      105.53       97.38      4.73 o
   2   9   0      153.07      161.32      4.44 o
   3   9   0       90.27       81.08      3.67 o
   4   9   0        2.36        5.22      0.71 o
   5   9   0       40.63       36.16      1.99 o
   6   9   0        1.37        3.20      1.12 o
   0  10   0       12.75       21.86      2.24 o
   1  10   0        4.47        5.53      1.49 o
   2  10   0      122.91      132.48      2.68 o
   3  10   0        2.52        2.27      1.07 o
   4  10   0        0.40        0.93      0.39 o
   5  10   0       35.84       34.58      2.03 o
   6  10   0       27.42       33.25      2.23 o
   1  11   0      119.46      130.01      3.61 o
   2  11   0       43.54       42.67      1.75 o
   3  11   0       94.44       99.44      4.54 o
   4  11   0       11.45        8.00      0.84 o
   5  11   0       30.22       31.01      1.78 o
   6  11   0       21.18       21.62      1.71 o
   0  12   0        3.01        4.72      1.19 o
   1  12   0       67.39       60.51      3.89 o
   2  12   0        9.19        6.10      0.93 o
   3  12   0       82.89       85.57      4.79 o
   4  12   0        4.87       10.06      1.21 o
   5  12   0       84.62       84.88      3.63 o
   6  12   0       13.90       15.23      1.50 o
   1  13   0        6.52        5.26      0.68 o
   2  13   0      169.92      169.29      3.46 o
   3  13   0       54.36       57.17      2.66 o
   4  13   0      622.76      691.62     10.36 o
   5  13   0      169.38      163.45      4.69 o
   6  13   0        1.31        3.43      0.78 o
   0  14   0       82.73       82.83      3.55 o
   1  14   0      149.02      152.83      4.93 o
   2  14   0       72.58       69.63      4.42 o
   3  14   0       11.83       11.23      1.23 o
   4  14   0      270.68      266.86      5.87 o
   5  14   0       11.51       14.95      1.97 o
   1  15   0       83.56       78.95      4.26 o
   2  15   0       10.38        8.64      1.16 o
   3  15   0       33.29       32.76      2.04 o
   4  15   0        1.42        1.53      0.51 o
   5  15   0        6.29        5.69      2.39 o
   0  16   0      407.62      419.78      5.63 o
   1  16   0      868.27      936.33     10.33 o
   2  16   0       75.68       78.00      3.66 o
   3  16   0       88.35       89.66      3.80 o
   4  16   0       35.82       40.91      2.68 o
   1  17   0      234.71      251.39      7.51 o
   2  17   0        5.13        5.09      0.74 o
   3  17   0       48.61       49.57      2.64 o
   4  17   0       25.21       26.77      2.01 o
   0  18   0       18.74       16.88      1.89 o
   1  18   0        1.07        1.54      0.74 o
   2  18   0       34.58       37.82      3.91 o
   3  18   0        2.37        4.19      0.72 o
   1  19   0       77.55       77.11      2.26 o
   2  19   0       33.89       34.18      2.24 o
   0  20   0      240.56      246.76      7.74 o
   1  20   0       28.21       25.88      2.82 o
  -7   0   1       19.64       24.54      2.21 o
  -5   0   1        0.85        0.81      0.71 o
  -1   0   1     5440.98     4840.76    263.79 o
   1   0   1       27.43       26.07      0.93 o
   3   0   1        1.22        3.51      0.38 o
   5   0   1        6.03        4.67      0.94 o
   7   0   1       34.95       39.69      9.16 o
  -7   1   1        5.40        6.34      0.72 o
  -6   1   1        5.72        4.41      0.62 o
  -5   1   1       58.16       64.63      2.86 o
  -4   1   1        2.54        2.68      0.44 o
  -3   1   1        1.15        2.24      0.39 o
  -2   1   1     3086.73     3082.94     21.82 o
  -1   1   1     1467.98     1268.36     11.55 o
   0   1   1     1107.79     1103.51      7.80 o
   1   1   1      484.40      402.02      2.32 o
   2   1   1      125.72      111.72      1.06 o
   3   1   1      109.42      103.99      1.22 o
   4   1   1       19.08       16.09      1.61 o
   5   1   1      516.68      528.72      5.65 o
   6   1   1      118.86      120.63      4.58 o
   7   1   1        0.08        0.88      0.78 o
  -7   2   1        0.99        1.25      0.61 o
  -6   2   1      184.76      193.69      3.59 o
  -5   2   1      100.96      108.01      4.15 o
  -4   2   1      149.24      153.11      2.95 o
  -3   2   1        6.83        4.37      0.49 o
  -2   2   1      118.65      108.84      1.16 o
  -1   2   1      107.93      114.63      1.31 o
   0   2   1      214.37      180.14      2.78 o
   1   2   1     3124.19     2816.52     33.65 o
   2   2   1       68.00       61.82      0.68 o
   3   2   1        0.06        1.26      0.46 o
   4   2   1       78.31       66.54      2.49 o
   5   2   1      290.33      292.52      3.73 o
   6   2   1       87.53       85.68      3.64 o
   7   2   1        0.01        1.58      0.84 o
  -7   3   1      200.05      222.50      4.14 o
  -6   3   1      454.68      447.67      4.27 o
  -5   3   1       11.46       14.43      2.00 o
  -4   3   1      155.39      157.87      2.12 o
  -3   3   1      296.96      316.16      2.96 o
  -2   3   1      116.72      109.25      1.25 o
  -1   3   1        0.11        0.43      0.70 o
   0   3   1      517.68      508.61      5.12 o
   1   3   1     3875.78     3439.32    265.29 o
   2   3   1      108.55      104.17      1.58 o
   3   3   1     2873.50     3206.19     12.03 o
   4   3   1       98.23       99.76      3.28 o
   5   3   1      403.27      402.98      6.44 o
   6   3   1       38.32       34.93      3.06 o
   7   3   1        0.07        0.03      1.08 o
  -7   4   1       96.66      103.73      3.74 o
  -6   4   1      108.49      105.40      2.51 o
  -5   4   1      446.40      467.32      8.86 o
  -4   4   1      386.44      409.91      4.40 o
  -3   4   1     1403.95     1514.61     13.14 o
  -2   4   1      114.27      110.36      1.36 o
  -1   4   1      153.97      135.66      3.23 o
   0   4   1     1602.52     1583.38      8.73 o
   1   4   1      110.59      113.93      1.97 o
   2   4   1      458.35      474.01      9.02 o
   3   4   1       31.62       36.65      2.02 o
   4   4   1        0.01        0.59      0.49 o
   5   4   1        8.06        6.57      0.71 o
   6   4   1        3.18        2.47      1.12 o
   7   4   1        1.30        0.75      0.61 o
  -7   5   1        9.21        9.84      0.75 o
  -6   5   1        5.69        7.78      1.02 o
  -5   5   1        9.24        9.94      0.87 o
  -4   5   1      489.75      525.37      9.98 o
  -3   5   1      892.36      990.98      8.84 o
  -2   5   1       74.60       82.92      1.30 o
  -1   5   1     2504.08     2577.00     10.89 o
   0   5   1     2072.36     1964.90     20.19 o
   1   5   1      218.82      255.08      2.06 o
   2   5   1        7.04        8.35      0.77 o
   3   5   1        0.97        1.26      0.22 o
   4   5   1       71.87       71.06      3.35 o
   5   5   1       81.31       83.26      3.90 o
   6   5   1       45.19       39.81      2.02 o
   7   5   1      171.72      185.62      5.36 o
  -7   6   1       28.87       25.75      1.85 o
  -6   6   1       33.27       31.09      1.65 o
  -5   6   1       91.53       93.42      3.91 o
  -4   6   1      288.08      284.27      4.19 o
  -3   6   1       35.98       47.16      3.08 o
  -2   6   1      306.12      332.03      1.99 o
  -1   6   1     1550.18     1508.41      9.32 o
   0   6   1     1050.50     1081.28      4.74 o
   1   6   1       22.13       14.96      1.51 o
   2   6   1      254.60      276.57      2.55 o
   3   6   1      132.37      114.77      3.75 o
   4   6   1      126.73      128.52      3.56 o
   5   6   1       20.74       16.77      1.82 o
   6   6   1      135.91      140.33      5.61 o
   7   6   1       26.12       25.09      4.04 o
  -7   7   1      110.57       86.05      5.36 o
  -6   7   1       44.72       33.08      2.26 o
  -5   7   1       54.14       56.48      3.91 o
  -4   7   1        0.00        0.46      0.49 o
  -3   7   1       38.70       43.14      2.79 o
  -2   7   1      173.66      186.74      3.15 o
  -1   7   1      360.59      391.89      2.34 o
   0   7   1      480.74      487.36      3.86 o
   1   7   1      163.36      199.79      2.81 o
   2   7   1     1440.63     1647.24     18.71 o
   3   7   1     1500.25     1692.47     16.71 o
   4   7   1      684.69      762.45      7.59 o
   5   7   1        7.26        6.37      0.92 o
   6   7   1        3.43        6.59      1.06 o
   7   7   1        0.66        2.78      0.65 o
  -7   8   1        3.52        1.84      0.54 o
  -6   8   1       26.91       29.91      1.62 o
  -5   8   1       13.43       11.62      0.99 o
  -4   8   1        2.88        2.49      1.12 o
  -3   8   1      257.73      225.75      2.92 o
  -2   8   1       12.63       12.02      1.05 o
  -1   8   1       40.81       47.09      1.51 o
   0   8   1       81.91       70.43      3.41 o
   1   8   1      901.24      943.55     13.07 o
   2   8   1      185.48      229.20      7.33 o
   3   8   1        7.92        8.73      1.63 o
   4   8   1        6.65        7.42      0.74 o
   5   8   1       64.34       57.64      2.54 o
   6   8   1        3.06        3.74      0.85 o
   7   8   1        0.21        3.27      0.65 o
  -6   9   1       29.31       26.25      1.60 o
  -5   9   1       11.57       11.03      1.02 o
  -4   9   1      137.71      143.81      5.27 o
  -3   9   1      143.84      130.37      2.38 o
  -2   9   1      492.37      507.69      5.57 o
  -1   9   1       17.65       18.75      3.05 o
   0   9   1      122.94      109.59      4.83 o
   1   9   1     1012.20     1058.77     12.42 o
   2   9   1      571.92      613.92      7.85 o
   3   9   1       47.63       44.79      2.36 o
   4   9   1      484.13      456.47      5.75 o
   5   9   1      265.37      245.77      2.60 o
   6   9   1        0.05        0.29      0.47 o
  -6  10   1        4.45        2.95      0.73 o
  -5  10   1        2.04        2.34      0.71 o
  -4  10   1       21.70       19.94      1.94 o
  -3  10   1        2.50        2.66      0.55 o
  -2  10   1       70.20       71.91      3.35 o
  -1  10   1     1826.72     2011.74     19.72 o
   0  10   1        0.21        0.40      0.49 o
   1  10   1      297.42      297.11      5.71 o
   2  10   1        8.09        7.92      0.98 o
   3  10   1        1.40        3.74      1.16 o
   4  10   1       85.32       70.82      3.16 o
   5  10   1      186.46      178.58      3.86 o
   6  10   1        4.40        3.29      0.65 o
  -6  11   1        0.04        2.03      1.58 o
  -5  11   1       52.41       57.62      4.06 o
  -4  11   1       43.85       37.20      1.80 o
  -3  11   1        3.13        3.37      0.65 o
  -2  11   1      877.04      978.31     15.55 o
  -1  11   1        2.52        1.75      0.59 o
   0  11   1       68.47       63.97      3.08 o
   1  11   1       65.93       53.33      3.85 o
   2  11   1      133.06      128.31      5.92 o
   3  11   1       69.70       74.29      3.73 o
   4  11   1      132.90      129.83      2.14 o
   5  11   1        5.09        5.29      0.97 o
   6  11   1        2.91        3.47      0.63 o
  -6  12   1        3.65        2.57      0.83 o
  -5  12   1       32.52       30.69      2.38 o
  -4  12   1     1591.97     1677.50     13.81 o
  -3  12   1        0.38        0.23      0.76 o
  -2  12   1       30.57       34.12      2.41 o
  -1  12   1       60.64       64.63      4.26 o
   0  12   1        0.52        0.69      0.51 o
   1  12   1       31.87       27.60      2.08 o
   2  12   1      510.93      523.98      7.30 o
   3  12   1        1.15        0.45      0.60 o
   4  12   1      136.28      125.26      2.55 o
   5  12   1        0.29        0.74      0.57 o
   6  12   1        3.20        1.91      0.44 o
  -6  13   1        0.10        0.57      1.00 o
  -5  13   1      409.89      436.02     17.44 o
  -4  13   1       42.50       41.96      3.40 o
  -3  13   1        5.12        3.47      0.66 o
  -2  13   1        9.06       10.76      1.27 o
  -1  13   1        4.08        4.45      0.60 o
   0  13   1       23.07       24.43      1.78 o
   1  13   1       50.95       55.59      3.53 o
   2  13   1      431.83      454.03      6.05 o
   3  13   1      107.60       96.81      3.62 o
   4  13   1      498.87      488.22     10.27 o
   5  13   1        7.28       14.78      2.45 o
  -5  14   1        7.35        6.92      0.91 o
  -4  14   1        2.68        1.71      0.55 o
  -3  14   1       30.55       34.26      1.94 o
  -2  14   1       33.02       41.07      2.27 o
  -1  14   1       93.03       84.23      2.88 o
   0  14   1        1.03        1.74      0.60 o
   1  14   1        7.68        6.71      1.04 o
   2  14   1       25.46       21.16      2.43 o
   3  14   1       55.50       50.32      3.19 o
   4  14   1       78.29       65.19      2.36 o
   5  14   1       24.70       26.76      1.74 o
  -5  15   1       10.99        9.44      1.44 o
  -4  15   1       55.15       51.73      3.17 o
  -3  15   1       17.53       17.76      1.81 o
  -2  15   1       40.21       42.19      1.68 o
  -1  15   1       37.92       37.86      2.05 o
   0  15   1       61.04       60.28      2.12 o
   1  15   1      391.28      382.76      5.06 o
   2  15   1        0.74        1.76      0.72 o
   3  15   1       36.26       39.64      2.14 o
   4  15   1       71.61       80.53      3.92 o
   5  15   1      267.79      296.68      4.78 o
  -4  16   1       54.23       44.26      2.03 o
  -3  16   1      162.47      161.87      3.93 o
  -2  16   1       16.49       15.67      1.49 o
  -1  16   1        0.19        1.58      0.83 o
   0  16   1      207.80      205.18      5.52 o
   1  16   1      532.72      566.45     10.40 o
   2  16   1       42.36       39.92      1.72 o
   3  16   1        2.23        2.52      0.68 o
   4  16   1       35.26       35.01      2.17 o
  -4  17   1       59.39       57.02      3.83 o
  -3  17   1       87.26       86.78      3.13 o
  -2  17   1        1.40        1.20      0.59 o
  -1  17   1       58.18       57.53      1.81 o
   0  17   1       45.31       44.36      2.02 o
   1  17   1       17.26       20.49      1.51 o
   2  17   1       27.50       29.18      2.00 o
   3  17   1        0.61        3.00      0.64 o
   4  17   1       26.43       28.01      2.13 o
  -3  18   1        6.30        5.90      0.74 o
  -2  18   1       42.83       39.01      1.76 o
  -1  18   1       51.10       47.48      2.09 o
   0  18   1      297.85      310.20      5.31 o
   1  18   1        8.69        6.41      0.83 o
   2  18   1        2.16        2.42      1.83 o
   3  18   1        5.02        6.43      1.14 o
  -2  19   1        2.61        2.93      0.56 o
  -1  19   1      118.94      120.71      4.88 o
   0  19   1      132.83      136.18      3.31 o
   1  19   1        0.23        1.14      0.67 o
   2  19   1       35.20       35.60      3.05 o
  -1  20   1        0.07        2.07      1.73 o
   0  20   1       82.49       76.48      2.46 o
   1  20   1       11.32       10.43      1.04 o
  -6   0   2        6.55        6.00      1.02 o
  -4   0   2        1.91        0.24      0.43 o
  -2   0   2     2572.36     2485.85     17.36 o
   0   0   2     1165.97     1060.66     14.51 o
   2   0   2       86.48       80.72      1.50 o
   4   0   2       37.04       36.67      2.42 o
   6   0   2     3184.01     3345.86    551.46 o
  -7   1   2       38.08       42.78      2.32 o
  -6   1   2      105.14      105.55      5.65 o
  -5   1   2        1.82        3.17      0.64 o
  -4   1   2       94.74       78.21      3.37 o
  -3   1   2      146.24      171.59      2.27 o
  -2   1   2     1663.20     1717.17     12.42 o
  -1   1   2      370.98      387.45      5.37 o
   0   1   2     2188.73     2060.37      8.47 o
   1   1   2      249.28      240.02      3.87 o
   2   1   2        3.30        2.47      0.29 o
   3   1   2        8.94        5.97      0.33 o
   4   1   2      168.72      161.29      2.07 o
   5   1   2      898.31      895.80     13.03 o
   6   1   2       85.84       90.68      5.05 o
   7   1   2        0.43        1.14      0.95 o
  -7   2   2        9.54        6.73      1.07 o
  -6   2   2       25.10       24.17      1.40 o
  -5   2   2      288.03      287.42      3.67 o
  -4   2   2        0.96        1.02      0.82 o
  -3   2   2       86.78       93.44      2.30 o
  -2   2   2      101.39      103.27      1.23 o
  -1   2   2       20.47       24.52      0.88 o
   1   2   2     3795.76     3876.09    298.99 o
   2   2   2       15.48       13.25      0.63 o
   3   2   2      416.07      429.98      7.79 o
   4   2   2       26.10       25.82      2.10 o
   5   2   2       15.38       13.42      1.56 o
   6   2   2        9.18        7.01      0.87 o
   7   2   2        0.18        1.18      0.77 o
  -7   3   2        4.71        7.18      0.67 o
  -6   3   2      159.19      158.15      3.39 o
  -5   3   2       23.50       20.99      1.33 o
  -4   3   2      156.90      159.91      3.29 o
  -3   3   2      406.85      439.30      4.63 o
  -2   3   2       66.68       61.97      0.92 o
  -1   3   2      145.73      137.66      1.83 o
   0   3   2    12018.75    11179.29    782.59 o
   1   3   2     9585.70     9658.45    429.88 o
   2   3   2      718.21      742.11     13.24 o
   3   3   2       62.28       71.59      2.18 o
   4   3   2       33.10       33.68      2.14 o
   5   3   2       11.50       10.11      0.82 o
   6   3   2      112.29      102.25     11.63 o
   7   3   2       39.17       34.59      5.61 o
  -7   4   2       65.60       70.27      2.97 o
  -6   4   2        1.44        1.15      0.51 o
  -5   4   2       31.50       20.93      2.01 o
  -4   4   2       42.51       50.37      2.57 o
  -3   4   2      680.58      714.47      7.19 o
  -2   4   2       10.71       11.34      0.61 o
  -1   4   2       46.29       37.94      1.29 o
   0   4   2     2569.13     2690.04     29.82 o
   1   4   2     2191.73     2281.83     33.40 o
   2   4   2       10.01        8.95      0.78 o
   3   4   2        6.49        8.87      0.98 o
   4   4   2       50.95       46.42      2.15 o
   5   4   2      204.60      200.54      2.77 o
   6   4   2       83.52       77.32      2.92 o
   7   4   2       26.47       19.16      4.00 o
  -7   5   2        1.31        1.80      0.86 o
  -6   5   2        0.69        2.72      0.64 o
  -5   5   2      217.42      199.39      5.33 o
  -4   5   2        4.90        2.54      0.33 o
  -3   5   2        0.61        1.56      0.33 o
  -2   5   2        0.52        4.15      0.45 o
  -1   5   2     1612.98     1687.69     10.77 o
   0   5   2      552.30      582.48     11.72 o
   1   5   2      137.75      134.42      3.41 o
   2   5   2      155.49      160.74      2.91 o
   3   5   2       20.92       14.97      1.12 o
   4   5   2        8.01        8.12      1.00 o
   5   5   2        5.68        4.09      0.83 o
   6   5   2       52.96       48.49      3.26 o
   7   5   2       11.76       10.97      2.17 o
  -7   6   2        4.32        1.58      0.94 o
  -6   6   2        9.15       11.18      1.13 o
  -5   6   2     1232.12     1343.18     17.00 o
  -4   6   2      889.31      960.08     20.10 o
  -3   6   2      469.66      466.71      5.17 o
  -2   6   2       35.89       43.46      2.09 o
  -1   6   2     1283.18     1452.37      8.32 o
   0   6   2      146.08      154.47      5.31 o
   1   6   2      228.70      219.76      4.36 o
   2   6   2      528.81      594.04     18.56 o
   3   6   2      146.77      154.39      2.80 o
   4   6   2       88.74      104.56      4.80 o
   5   6   2       37.88       30.80      1.73 o
   6   6   2       22.64       24.21      1.98 o
   7   6   2        1.28        1.56      1.18 o
  -7   7   2       17.77       18.94      1.71 o
  -6   7   2        3.25        2.87      0.77 o
  -5   7   2      685.61      724.62      8.81 o
  -4   7   2      557.80      581.87      5.78 o
  -3   7   2        7.37        8.13      1.09 o
  -2   7   2       58.40       56.95      3.73 o
  -1   7   2        7.25        9.22      0.54 o
   0   7   2       46.90       48.76      1.78 o
   1   7   2      718.22      812.97     11.81 o
   2   7   2      100.98      124.42      3.13 o
   3   7   2       16.90       17.46      1.23 o
   4   7   2       13.75       13.04      1.13 o
   5   7   2        5.43        3.05      0.55 o
   6   7   2       16.15       15.41      1.75 o
   7   7   2        2.00        0.75      0.43 o
  -7   8   2       48.05       49.30      3.13 o
  -6   8   2       41.88       41.31      2.11 o
  -5   8   2        5.28        6.76      1.96 o
  -4   8   2        2.80        1.86      1.14 o
  -3   8   2       47.77       45.55      2.53 o
  -2   8   2       89.82       95.69      2.31 o
  -1   8   2       16.37       15.90      0.76 o
   0   8   2       12.99        5.76      0.98 o
   1   8   2      348.88      327.87      7.01 o
   2   8   2      354.75      399.48     10.36 o
   3   8   2      110.37      116.96      5.00 o
   4   8   2      207.78      196.85      4.32 o
   5   8   2       58.71       54.26      2.02 o
   6   8   2       20.36       18.02      2.27 o
  -6   9   2        0.33        0.87      0.74 o
  -5   9   2       24.96       23.12      1.55 o
  -4   9   2       34.69       35.57      2.68 o
  -3   9   2      368.84      376.02      7.31 o
  -2   9   2      431.28      495.40      6.06 o
  -1   9   2        1.04        0.42      1.13 o
   0   9   2       12.25        9.33      0.87 o
   1   9   2      312.90      312.83     10.82 o
   2   9   2       18.62       15.47      1.36 o
   3   9   2        0.70        1.69      0.80 o
   4   9   2      460.62      404.77     10.59 o
   5   9   2       12.66       10.55      0.92 o
   6   9   2        0.00        1.07      0.95 o
  -6  10   2        5.33        4.67      0.74 o
  -5  10   2       15.68       15.95      1.45 o
  -4  10   2     1642.20     1785.54     25.08 o
  -3  10   2      346.27      345.25      4.37 o
  -2  10   2      371.22      373.31      4.70 o
  -1  10   2       15.96       14.79      1.07 o
   0  10   2       40.30       33.69      2.62 o
   1  10   2       36.74       34.01      2.67 o
   2  10   2        7.47        5.67      2.07 o
   3  10   2       23.24       23.90      1.91 o
   4  10   2       19.18       20.39      1.39 o
   5  10   2       20.86       27.11      1.65 o
   6  10   2       13.86       12.10      1.04 o
  -6  11   2        6.47        5.64      1.48 o
  -5  11   2        3.10        1.92      0.72 o
  -4  11   2        7.69        6.50      0.92 o
  -3  11   2       77.92       78.32      3.60 o
  -2  11   2        5.65        6.54      0.96 o
  -1  11   2        5.75        3.72      0.94 o
   0  11   2        2.51        2.51      0.78 o
   1  11   2      435.88      443.24      9.07 o
   2  11   2       77.20       85.36      4.45 o
   3  11   2        1.70        1.72      0.72 o
   4  11   2        0.36        1.82      0.84 o
   5  11   2       30.05       22.96      1.43 o
   6  11   2       16.94       17.64      2.06 o
  -6  12   2       80.11      108.14      3.88 o
  -5  12   2       62.30       63.96      2.50 o
  -4  12   2       65.31       59.84      2.80 o
  -3  12   2       22.52       22.66      1.70 o
  -2  12   2       29.17       28.88      2.31 o
  -1  12   2       23.13       26.73      2.26 o
   0  12   2        3.12        5.92      0.92 o
   1  12   2      133.53      111.57     12.41 o
   2  12   2        0.32        3.76      2.80 o
   3  12   2       59.67       51.98      2.67 o
   4  12   2       23.58       27.31      2.11 o
   5  12   2        6.02        7.06      1.25 o
   6  12   2        1.00        1.43      0.35 o
  -5  13   2       42.00       43.33      2.68 o
  -4  13   2        2.85        2.68      0.72 o
  -3  13   2       28.29       29.23      1.78 o
  -2  13   2        0.42        0.89      0.51 o
  -1  13   2        9.06       12.47      1.73 o
   0  13   2        0.02        2.89      1.24 o
   1  13   2     1098.38     1139.79     13.12 o
   2  13   2      442.79      455.49      7.10 o
   3  13   2       40.03       39.07      2.57 o
   4  13   2       26.85       21.45      1.40 o
   5  13   2        2.29        3.14      0.70 o
  -5  14   2       49.75       46.07      2.52 o
  -4  14   2       41.74       38.91      2.10 o
  -3  14   2       47.96       45.44      3.11 o
  -2  14   2        0.26       -0.19      0.75 o
  -1  14   2       15.19       12.53      1.19 o
   0  14   2        0.96        1.08      0.84 o
   1  14   2      210.65      184.61      5.74 o
   2  14   2      335.91      348.99      9.25 o
   3  14   2       13.94       15.02      1.55 o
   4  14   2       57.72       59.62      2.65 o
   5  14   2       15.65       12.18      1.75 o
  -5  15   2       30.32       30.27      3.42 o
  -4  15   2      106.56      104.10      3.22 o
  -3  15   2      134.65      142.69      4.46 o
  -2  15   2        0.18        2.32      0.69 o
  -1  15   2      284.69      285.78      8.54 o
   0  15   2       42.15       37.28      1.83 o
   1  15   2        0.00        0.69      1.25 o
   2  15   2        7.85        7.07      0.97 o
   3  15   2        6.45        6.57      1.04 o
   4  15   2       87.78       91.75      3.19 o
   5  15   2       12.42        8.22      1.04 o
  -4  16   2       28.67       23.93      1.63 o
  -3  16   2        6.91        7.65      1.23 o
  -2  16   2       63.67       58.06      3.24 o
  -1  16   2       44.19       41.16      2.26 o
   0  16   2        0.15        2.26      0.80 o
   1  16   2        2.81        1.64      1.36 o
   2  16   2        0.15        1.19      1.16 o
   3  16   2        2.71        1.14      0.82 o
   4  16   2      194.26      208.66      3.36 o
  -4  17   2       11.63        6.73      1.45 o
  -3  17   2       12.14       12.28      1.02 o
  -2  17   2        7.60       10.25      1.30 o
  -1  17   2       29.63       29.34      1.49 o
   0  17   2      158.04      171.44      7.34 o
   1  17   2      151.41      140.61      4.40 o
   2  17   2        0.87        0.69      0.71 o
   3  17   2       32.90       34.69      2.84 o
   4  17   2       20.91       23.59      1.81 o
  -3  18   2        0.32        1.03      0.57 o
  -2  18   2        0.40        1.19      0.98 o
  -1  18   2       68.32       72.08      3.48 o
   0  18   2       70.41       68.79      2.43 o
   1  18   2       39.70       39.20      2.12 o
   2  18   2        7.01        3.72      0.91 o
   3  18   2        0.03        2.25      0.60 o
  -2  19   2       54.09       52.52      2.44 o
  -1  19   2      375.38      410.22      5.55 o
   0  19   2      112.74      113.83      6.43 o
   1  19   2       22.68       20.74      1.54 o
   2  19   2        0.52        1.71      0.56 o
  -1  20   2       73.19       80.44      2.87 o
   0  20   2       73.51       74.00      2.92 o
  -7   0   3       11.10       10.78      1.31 o
  -3   0   3     1043.55     1069.18     36.23 o
  -1   0   3       98.04       99.28      1.77 o
   1   0   3      184.23      164.07      2.24 o
   3   0   3     1450.06     1582.28     31.06 o
   5   0   3     1663.59     1779.11     37.68 o
   7   0   3        3.44        4.30      1.98 o
  -7   1   3        0.00        1.30      0.47 o
  -6   1   3      116.95      114.59      2.54 o
  -5   1   3        4.30        3.69      1.45 o
  -4   1   3       52.15       51.72      3.90 o
  -3   1   3     1460.27     1677.56     32.78 o
  -2   1   3      800.14      820.67      6.76 o
  -1   1   3      187.78      194.67      2.34 o
   0   1   3      194.81      189.80      1.97 o
   1   1   3      269.06      244.93      1.55 o
   2   1   3       77.16       71.14      0.96 o
   3   1   3       16.93       24.06      1.47 o
   4   1   3      134.51      131.92      3.69 o
   5   1   3       61.74       57.69      3.31 o
   6   1   3        3.20        2.48      0.41 o
   7   1   3       15.04       19.56      2.20 o
  -7   2   3       37.54       40.75      2.23 o
  -6   2   3       62.62       63.39      3.01 o
  -5   2   3        8.20        8.30      1.07 o
  -4   2   3        2.58        3.64      1.09 o
  -3   2   3      456.54      521.87      6.10 o
  -2   2   3       17.76       18.04      0.66 o
  -1   2   3      123.43      112.29      1.78 o
   0   2   3     1408.32     1349.63     28.20 o
   1   2   3      195.93      196.79      3.03 o
   2   2   3        0.08        0.58      0.53 o
   3   2   3       10.39        7.41      0.61 o
   4   2   3        0.04        0.52      0.50 o
   5   2   3       99.58       96.08      2.86 o
   6   2   3       33.92       33.36      3.18 o
   7   2   3        1.64        3.85      1.25 o
  -7   3   3       92.41       93.68      4.59 o
  -6   3   3       98.10       86.95      2.92 o
  -5   3   3        2.14        3.08      0.58 o
  -4   3   3       31.11       31.81      2.80 o
  -3   3   3        5.21        7.62      0.46 o
  -2   3   3     1040.26     1048.18      7.46 o
  -1   3   3     1252.80     1233.07     11.13 o
   1   3   3      160.63      174.36      3.44 o
   2   3   3       96.15      103.45      4.04 o
   3   3   3       34.39       35.23      1.93 o
   4   3   3       10.45        6.13      0.48 o
   5   3   3       63.65       60.33      2.68 o
   6   3   3        3.57        1.61      0.55 o
   7   3   3       42.48       47.54      3.51 o
  -7   4   3       19.17       12.71      1.80 o
  -6   4   3      133.42      109.93      3.30 o
  -5   4   3       65.59       78.30      4.19 o
  -4   4   3       12.23       14.92      1.26 o
  -3   4   3       93.00       82.23      1.64 o
  -2   4   3      520.40      507.30      4.03 o
  -1   4   3        4.93        5.99      1.24 o
   0   4   3      554.10      519.54      9.76 o
   1   4   3      308.68      285.19      4.58 o
   2   4   3      679.09      737.88     13.21 o
   3   4   3      578.44      667.11     17.22 o
   4   4   3        1.36        3.02      0.54 o
   5   4   3      198.09      193.95      6.49 o
   6   4   3       92.06       87.53      9.47 o
   7   4   3        2.76        4.24      1.36 o
  -7   5   3       21.54       20.81      1.85 o
  -6   5   3        3.88        2.54      0.77 o
  -5   5   3        4.32        4.01      0.56 o
  -4   5   3       88.19       84.60      3.30 o
  -3   5   3      632.37      595.14      6.22 o
  -2   5   3        3.75        2.55      0.38 o
  -1   5   3        2.56        2.91      0.55 o
   0   5   3        0.41        1.21      0.40 o
   1   5   3      763.63      767.37     11.96 o
   2   5   3      777.31      895.10     20.85 o
   3   5   3     1264.31     1367.90     16.11 o
   4   5   3       25.69       31.49      2.24 o
   5   5   3       72.81       59.02      3.13 o
   6   5   3      113.75      111.90      5.48 o
   7   5   3        0.78       -1.19      1.62 o
  -7   6   3      132.02      143.57      4.07 o
  -6   6   3        3.64        3.10      0.77 o
  -5   6   3      181.05      177.49      4.62 o
  -4   6   3       13.83       12.21      1.12 o
  -3   6   3      131.24      107.07      4.62 o
  -2   6   3      278.56      258.66      4.27 o
  -1   6   3      178.78      184.83      2.96 o
   0   6   3        0.05        1.31      0.74 o
   1   6   3      402.83      403.00     13.99 o
   2   6   3        5.12        5.54      0.97 o
   3   6   3      324.29      339.63      5.61 o
   4   6   3        4.67        3.95      1.06 o
   5   6   3      294.00      270.50      6.19 o
   6   6   3       14.12        9.93      1.17 o
   7   6   3        0.98        2.72      2.36 o
  -7   7   3       41.57       37.61      2.98 o
  -6   7   3       14.46       11.87      1.94 o
  -5   7   3      419.47      436.63      7.29 o
  -4   7   3       71.81       74.64      3.51 o
  -3   7   3        7.12        5.38      0.99 o
  -2   7   3       45.33       45.87      2.97 o
  -1   7   3     1436.05     1553.06     35.10 o
   0   7   3      534.49      623.90      9.25 o
   1   7   3      503.10      518.13      7.85 o
   2   7   3       59.26       60.65      2.34 o
   3   7   3       45.37       49.54      3.82 o
   4   7   3       30.00       28.23      2.47 o
   5   7   3      154.82      140.27      4.80 o
   6   7   3       73.91       63.82      2.87 o
  -6   8   3        3.90        4.66      0.81 o
  -5   8   3       38.20       37.62      3.26 o
  -4   8   3      257.47      266.31      3.28 o
  -3   8   3       33.44       28.12      2.44 o
  -2   8   3       34.67       30.80      1.86 o
  -1   8   3      157.02      146.85      2.65 o
   0   8   3       40.87       32.10      2.79 o
   1   8   3      236.93      234.80      5.69 o
   2   8   3      175.23      151.38      4.33 o
   3   8   3       14.82       11.21      2.91 o
   4   8   3        0.05       -0.07      0.95 o
   5   8   3        3.00        3.55      1.95 o
   6   8   3        4.78        4.83      1.17 o
  -6   9   3       14.44       12.72      1.70 o
  -5   9   3       77.90       73.87      2.94 o
  -4   9   3      331.49      324.03      4.51 o
  -3   9   3      341.27      351.82      4.29 o
  -2   9   3      317.16      365.22      4.99 o
  -1   9   3        1.26        1.69      0.76 o
   0   9   3       18.85       14.90      1.18 o
   1   9   3        1.96        1.83      1.02 o
   2   9   3      403.59      394.39      6.26 o
   3   9   3        5.33        5.38      1.12 o
   4   9   3      224.31      223.10      3.39 o
   5   9   3        0.67        0.92      0.51 o
   6   9   3       17.90       17.15      1.28 o
  -6  10   3       13.58       13.36      2.20 o
  -5  10   3      173.88      162.87      4.32 o
  -4  10   3      623.30      649.26     13.33 o
  -3  10   3      136.93      139.64      7.37 o
  -2  10   3      188.22      189.99      3.03 o
  -1  10   3        2.65        3.27      0.85 o
   0  10   3        1.47        3.80      1.62 o
   1  10   3       96.10       99.77      6.61 o
   2  10   3        0.32        0.78      1.16 o
   3  10   3      164.72      172.52      3.61 o
   4  10   3        0.28        2.10      1.14 o
   5  10   3      172.84      144.84      3.22 o
   6  10   3        7.87        7.66      0.68 o
  -6  11   3       29.16       29.93      2.41 o
  -5  11   3        0.37        0.59      0.58 o
  -4  11   3      131.40      142.60      3.88 o
  -3  11   3       69.27       66.98      2.54 o
  -2  11   3       36.74       38.67      3.13 o
  -1  11   3        4.88        4.99      1.03 o
   0  11   3       21.63       22.82      3.12 o
   1  11   3      133.19      133.42      4.71 o
   2  11   3      298.09      311.58     17.32 o
   3  11   3        0.83        0.77      1.43 o
   4  11   3      595.46      626.70      9.51 o
   5  11   3        0.44        1.00      0.48 o
   6  11   3       10.02        7.07      1.00 o
  -6  12   3       32.23       30.79      4.18 o
  -5  12   3       11.44        9.26      1.32 o
  -4  12   3       61.02       60.73      3.21 o
  -3  12   3       20.13       14.39      1.34 o
  -2  12   3       10.92       10.69      0.94 o
  -1  12   3        5.30        6.33      1.50 o
   0  12   3       14.68       15.42      2.21 o
   1  12   3      115.21      120.45      6.52 o
   2  12   3      867.85      915.09     25.02 o
   3  12   3        2.29        4.35      3.26 o
   4  12   3       16.07       15.41      1.61 o
   5  12   3        4.43        3.37      0.79 o
  -5  13   3        8.91        7.83      2.59 o
  -4  13   3       49.31       48.14      3.02 o
  -3  13   3        1.20        1.28      0.54 o
  -2  13   3      102.64      106.45      3.37 o
  -1  13   3      595.86      599.19     11.58 o
   0  13   3       95.72       96.98      4.58 o
   1  13   3     1481.35     1549.50     23.35 o
   2  13   3      146.44      147.55      3.53 o
   3  13   3        5.27        4.99      1.80 o
   4  13   3        3.14        4.39      0.94 o
   5  13   3        2.33        3.04      0.77 o
  -5  14   3        7.42        6.14      1.35 o
  -4  14   3       20.79       19.12      1.48 o
  -3  14   3       87.03       93.33      3.07 o
  -2  14   3       39.22       40.76      1.94 o
  -1  14   3       73.06       72.65      2.76 o
   0  14   3        3.96        0.03      1.31 o
   1  14   3       98.08       97.23      3.97 o
   2  14   3        0.50        0.64      1.11 o
   3  14   3       12.53       10.76      1.57 o
   4  14   3       87.88       96.77      5.05 o
   5  14   3       44.16       48.24      4.36 o
  -4  15   3      108.09       97.78      2.14 o
  -3  15   3       73.54       63.42      4.45 o
  -2  15   3       59.38       54.65      2.76 o
  -1  15   3       19.13       21.03      2.23 o
   0  15   3       25.18       24.34      2.21 o
   1  15   3        6.26        6.27      1.78 o
   2  15   3      142.58      139.29      6.09 o
   3  15   3       81.75       90.21      4.67 o
   4  15   3       19.76       17.85      1.67 o
  -4  16   3      121.81      126.47      2.88 o
  -3  16   3       11.77        9.85      1.31 o
  -2  16   3        6.98        5.97      0.93 o
  -1  16   3       17.69       17.34      1.40 o
   0  16   3        1.86        3.45      1.33 o
   1  16   3        4.52        5.05      1.50 o
   2  16   3      122.76      118.39      7.93 o
   3  16   3        7.21        7.94      1.52 o
   4  16   3      112.47      130.29      3.24 o
  -3  17   3        4.62        4.37      0.72 o
  -2  17   3       99.22      100.66      2.75 o
  -1  17   3        0.03        1.88      0.76 o
   0  17   3        0.79        1.02      0.86 o
   1  17   3        0.59        1.59      1.10 o
   2  17   3       83.61       80.56      4.26 o
   3  17   3       21.50       22.39      2.18 o
  -3  18   3       18.81       18.31      1.56 o
  -2  18   3        0.69        1.85      0.76 o
  -1  18   3       82.15       82.79      2.20 o
   0  18   3      135.02      137.36      8.16 o
   1  18   3       10.18       10.50      1.65 o
   2  18   3        0.28        1.35      1.11 o
   3  18   3        0.81        2.87      0.97 o
  -2  19   3       16.43       17.74      1.50 o
  -1  19   3       35.05       38.24      2.53 o
   0  19   3      111.78      121.54      3.30 o
   1  19   3       46.68       46.42      2.81 o
   2  19   3        1.65       -0.02      1.33 o
  -6   0   4      253.34      242.31      7.61 o
  -4   0   4      103.69      103.32      8.63 o
  -2   0   4      320.57      317.70      4.77 o
   0   0   4        1.65       -0.03      0.33 o
   2   0   4      222.75      230.13      9.64 o
   4   0   4      147.13      149.70      3.39 o
   6   0   4       29.60       26.74      3.74 o
  -7   1   4        0.73        1.31      0.85 o
  -6   1   4      203.32      199.37      4.36 o
  -5   1   4       57.99       58.59      3.64 o
  -4   1   4       43.18       39.89      4.17 o
  -3   1   4      548.62      572.51     15.07 o
  -2   1   4      598.98      623.20      7.41 o
  -1   1   4      187.23      178.92      2.07 o
   0   1   4      437.67      440.00      2.05 o
   1   1   4        0.46        0.33      0.15 o
   2   1   4       52.01       59.40      8.26 o
   3   1   4      221.34      237.32      4.65 o
   4   1   4        0.59        0.78      1.38 o
   5   1   4       61.86       61.27      2.86 o
   6   1   4       13.15       10.64      1.05 o
   7   1   4        3.13        2.10      2.87 o
  -7   2   4       11.68       10.63      1.26 o
  -6   2   4       42.98       47.33      4.24 o
  -5   2   4       39.37       28.11      3.31 o
  -4   2   4        4.61        4.89      0.70 o
  -3   2   4       43.32       40.34      2.19 o
  -2   2   4       11.01        5.46      0.74 o
  -1   2   4      956.55     1009.99     11.33 o
   0   2   4       49.20       39.92      1.30 o
   1   2   4      186.07      178.03      2.67 o
   2   2   4       22.17       21.08      1.32 o
   3   2   4      217.13      211.48      5.70 o
   4   2   4        3.17        4.03      1.05 o
   5   2   4       20.96       20.03      1.10 o
   6   2   4      483.96      502.18     11.80 o
   7   2   4       75.16       80.56      6.15 o
  -7   3   4        3.93        6.53      2.19 o
  -6   3   4       16.91       11.43      1.39 o
  -5   3   4        0.44        1.24      0.33 o
  -4   3   4        3.04        3.79      0.56 o
  -3   3   4      214.40      225.94      7.31 o
  -2   3   4      145.69      179.90      3.04 o
  -1   3   4      157.82      164.65      2.03 o
   0   3   4     1032.65     1148.54      5.73 o
   1   3   4       21.56       15.19      1.48 o
   2   3   4      136.19      141.72      3.79 o
   3   3   4       55.59       63.97      4.94 o
   4   3   4        3.44        2.72      1.85 o
   5   3   4      134.65      150.62      3.06 o
   6   3   4      600.10      624.21     13.90 o
   7   3   4       83.33      101.97      8.16 o
  -7   4   4        0.84        2.17      1.62 o
  -6   4   4       26.28       22.62      1.65 o
  -5   4   4        0.00        0.55      0.93 o
  -4   4   4       37.59       37.89      2.58 o
  -3   4   4        6.31        9.02      0.87 o
  -2   4   4      851.28      870.92      9.04 o
  -1   4   4       74.64       73.59      2.70 o
   0   4   4       61.51       65.32      2.98 o
   1   4   4       89.37       94.49      5.47 o
   2   4   4      124.81      134.79      2.62 o
   3   4   4      110.58      111.43      5.33 o
   4   4   4       39.48       31.35      3.76 o
   5   4   4        1.47        1.47      0.63 o
   6   4   4      126.59      130.37      9.51 o
   7   4   4        0.34        4.20      1.37 o
  -7   5   4       39.74       46.63      2.40 o
  -6   5   4        0.27        1.02      0.49 o
  -5   5   4      324.10      330.60      7.29 o
  -4   5   4       52.81       56.55      2.44 o
  -3   5   4       34.06       25.08      1.25 o
  -2   5   4      172.30      169.67      2.76 o
  -1   5   4       18.67       16.67      1.76 o
   0   5   4      192.55      174.78      6.97 o
   1   5   4     1255.44     1363.55     26.16 o
   2   5   4        0.72        2.83      1.30 o
   3   5   4       23.92       27.04      1.45 o
   4   5   4       46.00       43.63      3.71 o
   5   5   4      181.55      171.61      4.39 o
   6   5   4       11.60       10.93      1.68 o
  -7   6   4       59.75       69.52      2.64 o
  -6   6   4       26.12       24.03      4.69 o
  -5   6   4        6.11        5.73      0.63 o
  -4   6   4       77.12       75.97      3.05 o
  -3   6   4      219.95      203.11      4.66 o
  -2   6   4        0.52        1.09      0.56 o
  -1   6   4      110.24      115.18      3.81 o
   0   6   4     1155.55     1203.05     13.90 o
   1   6   4     4799.57     5113.40     18.91 o
   2   6   4      348.51      351.46     11.36 o
   3   6   4      289.65      312.92      5.79 o
   4   6   4      151.02      134.10      5.52 o
   5   6   4      183.37      173.34      4.90 o
   6   6   4        3.29        2.89      1.01 o
  -6   7   4        1.16        1.02      1.51 o
  -5   7   4       24.26       23.08      1.61 o
  -4   7   4      620.51      637.36      6.91 o
  -3   7   4      884.40      915.58     13.42 o
  -2   7   4        0.01        1.23      0.36 o
  -1   7   4      455.06      453.91      5.78 o
   0   7   4       40.95       45.25      2.84 o
   1   7   4     1044.50     1123.91     24.28 o
   2   7   4       28.13       25.99      2.00 o
   3   7   4        0.80        0.42      0.43 o
   4   7   4        4.20        2.70      0.68 o
   5   7   4       27.06       27.51      4.29 o
   6   7   4        5.77        8.49      1.30 o
  -6   8   4       18.00       16.35      1.40 o
  -5   8   4       64.62       58.54      3.94 o
  -4   8   4      284.34      310.11      7.63 o
  -3   8   4      376.59      365.85     10.37 o
  -2   8   4       83.54       62.88      2.73 o
  -1   8   4      105.47       95.32      4.61 o
   0   8   4       26.96       26.74      2.67 o
   1   8   4      217.81      189.97      6.46 o
   2   8   4        5.45        6.04      1.33 o
   3   8   4       80.98       85.77      5.03 o
   4   8   4      161.43      144.13      6.52 o
   5   8   4       50.08       39.04      3.00 o
   6   8   4        0.44        2.71      1.35 o
  -6   9   4      130.04      143.62      5.03 o
  -5   9   4      291.70      305.42      5.94 o
  -4   9   4     1467.52     1620.98     19.55 o
  -3   9   4        4.17        2.95      1.67 o
  -2   9   4       35.88       37.59      2.15 o
  -1   9   4        0.05        2.68      0.87 o
   0   9   4        2.05        2.21      1.06 o
   1   9   4       87.98       84.88      6.21 o
   2   9   4        3.00        4.22      1.06 o
   3   9   4       20.52       22.40      2.11 o
   4   9   4      153.80      141.19      3.67 o
   5   9   4        1.77        0.38      0.47 o
   6   9   4       10.44        9.24      1.56 o
  -6  10   4       84.81       90.76      6.50 o
  -5  10   4       60.47       62.61      4.00 o
  -4  10   4      583.08      624.88      4.87 o
  -3  10   4        7.77        6.75      0.78 o
  -2  10   4       25.69       26.40      2.03 o
  -1  10   4        1.40        0.75      0.67 o
   0  10   4       52.05       49.27      1.83 o
   1  10   4       79.74       66.27      4.08 o
   2  10   4     1927.48     2157.55    317.66 o
   3  10   4       67.54       64.99      3.31 o
   4  10   4      321.93      330.07      7.89 o
   5  10   4        0.06        1.05      0.64 o
   6  10   4        0.47        1.34      0.84 o
  -6  11   4        9.51        8.83      1.45 o
  -5  11   4       25.64       21.98      1.44 o
  -4  11   4       61.87       56.21      4.29 o
  -3  11   4       68.22       64.55      2.54 o
  -2  11   4       38.89       35.31      1.96 o
  -1  11   4      124.78      130.14      6.35 o
   0  11   4        7.80        6.10      1.47 o
   1  11   4      205.28      216.61     11.73 o
   2  11   4      162.00      159.76      4.94 o
   3  11   4        4.53        4.50      1.50 o
   4  11   4        7.08        3.42      1.26 o
   5  11   4        0.82        2.17      0.72 o
  -5  12   4        0.13        0.69      0.30 o
  -4  12   4      167.48      171.57      4.40 o
  -3  12   4       84.17       90.41      2.46 o
  -2  12   4       11.33        9.14      1.17 o
  -1  12   4       14.97        7.77      0.94 o
   0  12   4        4.59        3.47      1.78 o
   1  12   4      236.98      231.02      5.35 o
   2  12   4      131.31      151.28      9.26 o
   3  12   4        4.65        3.63      1.29 o
   4  12   4        0.96        2.04      0.73 o
   5  12   4       48.79       48.73      4.13 o
  -5  13   4        0.49        0.53      0.37 o
  -4  13   4       10.98        7.90      0.99 o
  -3  13   4       24.14       24.66      1.57 o
  -2  13   4       43.64       32.06      1.88 o
  -1  13   4       54.28       41.92      2.11 o
   0  13   4       10.62        8.14      1.03 o
   1  13   4        4.68        4.51      2.08 o
   2  13   4        0.08        3.60      1.06 o
   3  13   4        9.32        7.18      1.13 o
   4  13   4        0.55        0.27      0.62 o
   5  13   4        0.01        2.47      0.80 o
  -5  14   4        4.87        5.11      0.79 o
  -4  14   4       12.67       12.76      1.83 o
  -3  14   4       34.00       33.71      2.82 o
  -2  14   4       22.03       25.19      1.64 o
  -1  14   4       50.04       46.48      1.72 o
   0  14   4       18.75       16.54      1.44 o
   1  14   4      231.19      234.39      3.88 o
   2  14   4        2.98        3.72      1.02 o
   3  14   4        1.48        0.52      0.95 o
   4  14   4        9.33       10.72      1.08 o
  -4  15   4      236.42      262.33      4.48 o
  -3  15   4       31.71       30.38      1.67 o
  -2  15   4        6.00        6.17      0.97 o
  -1  15   4        1.62        0.14      0.69 o
   0  15   4        7.94        8.52      1.23 o
   1  15   4       80.95       77.83      4.34 o
   2  15   4        9.03        8.03      1.80 o
   3  15   4       35.23       34.18      2.44 o
   4  15   4        0.65        1.25      0.71 o
  -4  16   4        1.54        2.75      0.61 o
  -3  16   4        2.81        3.51      0.70 o
  -2  16   4       69.30       64.70      2.80 o
  -1  16   4       23.35       21.89      1.74 o
   0  16   4        6.51        4.17      0.95 o
   1  16   4        0.09        6.78      1.82 o
   2  16   4       12.39       10.16      2.05 o
   3  16   4        1.16        3.77      1.75 o
  -3  17   4        0.65        1.71      0.65 o
  -2  17   4      169.33      162.08      6.11 o
  -1  17   4       58.13       59.70      2.81 o
   0  17   4       12.85       11.26      1.33 o
   1  17   4        1.13        2.45      2.42 o
   2  17   4       14.65       11.47      3.88 o
   3  17   4        1.27        3.88      1.12 o
  -2  18   4       14.63       14.02      1.46 o
  -1  18   4       48.79       51.46      1.91 o
   0  18   4       20.24       24.26      1.66 o
   1  18   4      112.67      121.01      4.88 o
   2  18   4        5.82        7.18      1.61 o
  -1  19   4        0.20        2.69      0.75 o
   0  19   4       82.63       90.00      2.47 o
  -7   0   5       62.34       72.09      2.42 o
  -5   0   5       31.93       17.20      1.37 o
  -3   0   5      168.89      169.19      4.59 o
  -1   0   5      286.64      284.00      5.05 o
   1   0   5     1356.84     1326.18     25.84 o
   3   0   5      112.90      107.05      9.04 o
   5   0   5        0.13        1.02      1.92 o
  -7   1   5       13.60       19.07      1.90 o
  -6   1   5       44.98       40.08      2.47 o
  -5   1   5       57.76       43.14      3.09 o
  -4   1   5        9.71        7.13      2.32 o
  -3   1   5      296.13      305.83      7.53 o
  -2   1   5       38.67       46.76      2.91 o
  -1   1   5        6.25        5.34      0.29 o
   0   1   5     1331.18     1374.87     13.36 o
   1   1   5        3.07        3.16      0.62 o
   2   1   5      122.58      123.89      2.50 o
   3   1   5      498.84      516.99      7.98 o
   4   1   5       63.15       76.61      4.88 o
   5   1   5      142.88      151.46      3.39 o
   6   1   5       21.11       20.54      1.22 o
  -7   2   5        0.13        1.45      0.89 o
  -6   2   5       26.06       24.48      2.78 o
  -5   2   5        8.58        5.73      2.14 o
  -4   2   5       17.28       15.08      1.51 o
  -3   2   5       14.26       18.79      1.03 o
  -2   2   5     1866.79     1867.74     21.05 o
  -1   2   5       63.05       60.16      0.98 o
   0   2   5      406.50      412.63      6.43 o
   1   2   5       17.89       16.90      0.92 o
   2   2   5       58.46       58.52      3.45 o
   3   2   5      529.77      577.11     12.28 o
   4   2   5        7.10        5.55      1.04 o
   5   2   5       89.54       87.33      2.87 o
   6   2   5        6.66        6.61      1.90 o
  -7   3   5        4.99        4.28      0.75 o
  -6   3   5       11.38       14.59      1.60 o
  -5   3   5      137.02      128.30      7.35 o
  -4   3   5       40.49       44.11      4.50 o
  -3   3   5      450.62      432.74      4.72 o
  -2   3   5       19.97       14.94      0.73 o
  -1   3   5       69.54       62.92      2.68 o
   0   3   5      138.30      151.43      3.16 o
   1   3   5       26.03       21.85      1.40 o
   2   3   5       85.50       81.86      5.34 o
   3   3   5       25.98       26.08      2.21 o
   4   3   5       54.39       57.99      4.45 o
   5   3   5        0.56        1.69      1.06 o
   6   3   5      639.82      688.86     10.91 o
  -6   4   5       19.81       22.21      2.03 o
  -5   4   5       91.44       88.98      8.72 o
  -4   4   5        7.51        7.07      0.83 o
  -3   4   5        5.24        4.00      0.50 o
  -2   4   5        2.10        3.96      0.58 o
  -1   4   5      424.43      442.54      5.72 o
   0   4   5     1028.15     1162.12     22.55 o
   1   4   5      485.56      486.08      6.54 o
   2   4   5        4.24        3.70      0.69 o
   3   4   5       49.99       50.92      3.71 o
   4   4   5       87.41       76.12      6.05 o
   5   4   5      163.25      160.26     10.59 o
   6   4   5        3.46        3.19      0.69 o
  -6   5   5        4.82        3.35      1.64 o
  -5   5   5       35.60       37.21      2.73 o
  -4   5   5       63.07       62.76      2.82 o
  -3   5   5       25.00       22.79      1.90 o
  -2   5   5      106.61      109.09      4.99 o
  -1   5   5      574.79      593.41     12.11 o
   0   5   5       49.25       55.75      3.24 o
   1   5   5        1.95        2.23      0.67 o
   2   5   5       75.32       71.59      3.60 o
   3   5   5       63.78       58.51      3.60 o
   4   5   5       22.95       22.50      1.56 o
   5   5   5        1.06        3.35      1.02 o
   6   5   5       13.28       12.57      2.02 o
  -6   6   5        5.25        2.79      0.99 o
  -5   6   5       22.56       16.85      3.05 o
  -4   6   5      495.03      512.36     39.84 o
  -3   6   5     1032.69     1076.22     14.31 o
  -2   6   5      169.67      176.70      2.95 o
  -1   6   5      308.44      300.99      9.56 o
   0   6   5      701.49      753.91     17.18 o
   1   6   5      893.70      907.90     23.61 o
   2   6   5      188.34      177.68      3.15 o
   3   6   5      111.45      109.06      4.30 o
   4   6   5       23.78       17.97      2.48 o
   5   6   5       38.16       39.98      2.93 o
   6   6   5       26.58       27.68      2.70 o
  -6   7   5       18.73       20.59      4.54 o
  -5   7   5       13.76        9.15      1.26 o
  -4   7   5      360.46      350.74     13.55 o
  -3   7   5      575.22      589.57      7.88 o
  -2   7   5       67.25       64.16      3.04 o
  -1   7   5       67.98       68.38      3.60 o
   0   7   5      267.18      279.81     10.74 o
   1   7   5      295.80      309.29      9.34 o
   2   7   5       23.28       23.94      1.96 o
   3   7   5       10.96        9.03      1.57 o
   4   7   5       90.95       70.33     11.73 o
   5   7   5       67.74       55.82      3.76 o
   6   7   5       83.21       82.70      3.11 o
  -6   8   5       18.20       21.41      2.30 o
  -5   8   5        5.33        4.69      1.75 o
  -4   8   5      215.05      224.56      5.39 o
  -3   8   5       72.58       69.73      3.41 o
  -2   8   5       26.70       24.54      1.87 o
  -1   8   5       45.51       44.80      2.23 o
   0   8   5       13.87       14.22      1.07 o
   1   8   5        9.08        8.35      0.79 o
   2   8   5      200.02      205.85      5.17 o
   3   8   5        4.08        4.56      1.14 o
   4   8   5       15.19       10.92      1.43 o
   5   8   5       59.92       48.93      3.11 o
   6   8   5       73.57       79.78      2.79 o
  -6   9   5        0.07        2.67      1.04 o
  -5   9   5       85.38       81.82      6.41 o
  -4   9   5       83.92       95.88      5.98 o
  -3   9   5       26.84       18.49      2.00 o
  -2   9   5       21.46       20.08      1.54 o
  -1   9   5        0.56        4.54      0.96 o
   0   9   5        0.49        1.98      0.83 o
   1   9   5      330.39      345.12      5.42 o
   2   9   5      271.03      281.47      5.13 o
   3   9   5       49.51       48.84      4.60 o
   4   9   5      122.11      123.18      4.89 o
   5   9   5        0.02        1.13      1.10 o
  -6  10   5       13.45       13.09      2.33 o
  -5  10   5      247.14      251.78      6.57 o
  -4  10   5       51.42       53.26      2.93 o
  -3  10   5        0.03        0.66      0.46 o
  -2  10   5       10.13       11.41      0.95 o
  -1  10   5       82.23       82.35      3.67 o
   0  10   5       46.67       46.15      4.41 o
   1  10   5     1655.42     1727.09     36.97 o
   2  10   5      710.85      747.60     11.58 o
   3  10   5       34.38       35.71      3.98 o
   4  10   5       19.00       18.16      3.22 o
   5  10   5        4.16        2.27      1.91 o
  -5  11   5        3.29        3.38      1.93 o
  -4  11   5       18.96       20.50      1.69 o
  -3  11   5       12.84       12.42      0.98 o
  -2  11   5        5.16        4.45      0.77 o
  -1  11   5        1.58        1.87      0.94 o
   0  11   5       15.08       11.34      1.26 o
   1  11   5        1.31        1.86      0.88 o
   2  11   5      128.05      134.23      3.62 o
   3  11   5        1.97        1.94      1.17 o
   4  11   5        0.08        1.63      1.91 o
   5  11   5        0.98        0.68      1.18 o
  -5  12   5       30.57       27.88      2.87 o
  -4  12   5       57.50       63.37      1.92 o
  -3  12   5       87.88       98.09      3.91 o
  -2  12   5       38.10       52.36      2.29 o
  -1  12   5      189.34      176.44      4.68 o
   0  12   5       10.59        7.01      0.91 o
   1  12   5       61.14       52.42      1.88 o
   2  12   5      134.90      129.77      5.22 o
   3  12   5        2.75        6.47      1.92 o
   4  12   5       17.04       10.20      1.59 o
   5  12   5        0.05        1.16      1.70 o
  -5  13   5        2.50        2.23      1.09 o
  -4  13   5      127.50      127.66      2.55 o
  -3  13   5        3.68        2.67      0.80 o
  -2  13   5       17.22       13.79      1.18 o
  -1  13   5       11.03       10.06      0.93 o
   0  13   5        7.97        5.52      1.59 o
   1  13   5        0.41        1.96      1.94 o
   2  13   5       11.18        7.68      2.20 o
   3  13   5        0.23        1.38      1.26 o
   4  13   5       66.40       67.86      4.09 o
  -4  14   5       36.35       34.64      1.89 o
  -3  14   5       11.40        9.52      1.24 o
  -2  14   5       16.57       12.40      1.44 o
  -1  14   5      132.47      122.50      2.55 o
   0  14   5       11.33       14.69      2.28 o
   1  14   5       15.47       12.69      1.89 o
   2  14   5       26.24       23.12      3.76 o
   3  14   5       19.94       16.93      4.39 o
   4  14   5       44.98       51.01      6.47 o
  -4  15   5        2.03        1.37      0.53 o
  -3  15   5        6.62        6.89      0.74 o
  -2  15   5        5.32        4.93      0.89 o
  -1  15   5      132.31      128.04      2.86 o
   0  15   5       15.59       14.83      2.35 o
   1  15   5      121.61      120.25      5.35 o
   2  15   5      118.53      126.10      8.08 o
   3  15   5       12.68       12.58      3.32 o
  -3  16   5       36.65       35.97      2.43 o
  -2  16   5        0.01        1.65      0.89 o
  -1  16   5       74.46       73.89      2.12 o
   0  16   5        3.13        3.01      1.00 o
   1  16   5       57.69       63.07      3.36 o
   2  16   5       47.55       52.05      2.60 o
   3  16   5        2.16        3.37      1.35 o
  -2  17   5        1.49        1.73      0.64 o
  -1  17   5       57.53       60.00      2.70 o
   0  17   5        2.01        1.16      0.73 o
   1  17   5        9.85       11.05      1.58 o
   2  17   5       12.85       12.55      2.19 o
  -1  18   5       59.85       73.89      2.73 o
   0  18   5       98.79      111.97      2.95 o
   1  18   5       27.28       29.37      2.45 o
  -6   0   6      172.04      151.35      9.38 o
  -4   0   6        1.05       -0.18      1.59 o
  -2   0   6      178.60      153.87      4.31 o
   0   0   6     2404.25     2507.93     38.80 o
   2   0   6       69.58       73.35      6.22 o
   4   0   6        8.33        6.68      2.15 o
   6   0   6        1.20        0.70      0.54 o
  -6   1   6       32.27       31.34      2.87 o
  -5   1   6       14.48       10.09      0.78 o
  -4   1   6        0.61        0.17      1.28 o
  -3   1   6        0.00        3.16      1.06 o
  -2   1   6       19.27       16.58      1.37 o
  -1   1   6       38.14       40.56      1.63 o
   0   1   6      563.14      581.74      5.99 o
   1   1   6       47.11       36.32      1.67 o
   2   1   6       31.50       30.05      2.03 o
   3   1   6       95.52       95.68      4.11 o
   4   1   6       58.52       58.22      2.99 o
   5   1   6        1.23        1.29      0.79 o
   6   1   6       16.42       14.99      1.35 o
  -6   2   6        0.68        1.46      2.94 o
  -5   2   6       17.96       16.41      3.24 o
  -4   2   6       11.40        7.67      1.13 o
  -3   2   6      357.20      381.97      5.94 o
  -2   2   6      184.25      197.16      2.84 o
  -1   2   6        0.11        0.24      0.32 o
   0   2   6       13.92       12.98      1.36 o
   1   2   6        8.40       11.25      0.86 o
   2   2   6        9.45        7.76      1.04 o
   3   2   6       16.97       14.95      1.52 o
   4   2   6        0.46        1.40      0.57 o
   5   2   6      222.73      250.57      5.07 o
   6   2   6        1.18        1.29      0.53 o
  -6   3   6       34.65       27.34      3.39 o
  -5   3   6       23.29       19.91      1.88 o
  -4   3   6        5.95        3.64      0.60 o
  -3   3   6      451.13      474.00      5.15 o
  -2   3   6       27.45       25.74      1.49 o
  -1   3   6      165.36      171.96      3.12 o
   0   3   6        0.17        1.27      0.34 o
   1   3   6       13.88       14.84      1.47 o
   2   3   6        9.39        6.81      1.79 o
   3   3   6      241.03      258.99      6.10 o
   4   3   6      124.74      127.50      5.15 o
   5   3   6      201.62      206.47      7.94 o
   6   3   6        8.84        7.72      0.99 o
  -6   4   6       45.30       36.86      3.45 o
  -5   4   6      114.15      119.26      5.57 o
  -4   4   6       19.04       16.46      1.03 o
  -3   4   6      700.02      731.47      8.02 o
  -2   4   6      160.94      147.30      3.00 o
  -1   4   6      101.50      102.00      4.04 o
   0   4   6        3.94        4.75      0.82 o
   1   4   6        1.26        2.42      0.51 o
   2   4   6       42.84       41.04      2.36 o
   3   4   6        6.27        4.65      0.78 o
   4   4   6       58.38       56.27      5.40 o
   5   4   6        1.95        1.66      0.87 o
   6   4   6        2.51        3.25      0.65 o
  -6   5   6       49.81       54.22      8.31 o
  -5   5   6       19.86       17.91      2.96 o
  -4   5   6        0.62        0.45      0.53 o
  -3   5   6      293.37      303.47      5.04 o
  -2   5   6       25.54       24.92      1.91 o
  -1   5   6       78.16       62.45      5.08 o
   0   5   6       63.65       66.58      3.34 o
   1   5   6      136.77      149.88      4.30 o
   2   5   6       58.63       62.77      3.51 o
   3   5   6        0.16       -0.04      0.69 o
   4   5   6        6.01        3.62      1.77 o
   5   5   6       75.88       84.03      3.44 o
   6   5   6      126.19      142.90      3.23 o
  -6   6   6       67.24       84.10      4.38 o
  -5   6   6       88.91      100.21      7.56 o
  -4   6   6      186.14      185.36      3.10 o
  -3   6   6       63.28       61.70      2.50 o
  -2   6   6      135.56      146.94      6.35 o
  -1   6   6      136.00      136.50      5.64 o
   0   6   6        1.06        1.18      0.79 o
   1   6   6        0.34        1.08      1.24 o
   2   6   6        0.68        2.92      1.64 o
   3   6   6        1.33        1.03      0.61 o
   4   6   6       24.25       22.73      2.17 o
   5   6   6        7.40        5.65      1.12 o
   6   6   6      200.81      222.39      6.35 o
  -6   7   6      129.77      176.26      8.07 o
  -5   7   6       57.04       62.09      3.09 o
  -4   7   6        1.32        1.48      0.57 o
  -3   7   6        0.42        0.29      0.54 o
  -2   7   6       90.44       84.29      4.46 o
  -1   7   6      168.31      163.69     12.17 o
   0   7   6       21.32       24.25      2.10 o
   1   7   6       22.12       21.29      1.94 o
   2   7   6      836.05      867.45     11.44 o
   3   7   6      348.37      372.52      3.20 o
   4   7   6      141.72      143.97      5.57 o
   5   7   6       96.87       91.16      4.87 o
  -6   8   6        0.00        3.30      0.96 o
  -5   8   6       35.11       32.16      3.42 o
  -4   8   6      333.49      348.13      5.63 o
  -3   8   6      135.86      130.99      7.97 o
  -2   8   6       30.84       28.33      1.56 o
  -1   8   6        3.92        3.80      0.72 o
   0   8   6       63.02       65.35      3.13 o
   1   8   6      374.96      370.68      5.94 o
   2   8   6      931.83     1003.60     18.81 o
   3   8   6      150.23      152.71      2.12 o
   4   8   6       29.74       28.18      2.61 o
   5   8   6        0.23        1.04      2.03 o
  -5   9   6        0.00        0.99      0.64 o
  -4   9   6       11.03        7.94      1.62 o
  -3   9   6        6.00        4.60      0.71 o
  -2   9   6       81.78       87.00      2.87 o
  -1   9   6       59.97       46.49      1.96 o
   0   9   6        2.28        1.25      1.21 o
   1   9   6      546.65      573.18      6.47 o
   2   9   6      631.08      645.88     22.37 o
   3   9   6       25.12       26.90      1.73 o
   4   9   6        9.71        7.85      0.85 o
   5   9   6        0.05        2.22      1.27 o
  -5  10   6       21.40       17.87      1.38 o
  -4  10   6       35.47       32.68      1.41 o
  -3  10   6        6.43        6.33      1.02 o
  -2  10   6        0.12        0.35      0.35 o
  -1  10   6       56.32       39.62      2.27 o
   0  10   6       57.21       43.45      2.01 o
   1  10   6      277.94      276.14      5.48 o
   2  10   6       90.10       83.92      2.92 o
   3  10   6        4.94        3.61      0.78 o
   4  10   6        0.27        0.67      0.29 o
   5  10   6        0.31        0.60      1.34 o
  -5  11   6        5.73        5.60      0.94 o
  -4  11   6      163.02      173.01      6.43 o
  -3  11   6        7.98        8.60      1.35 o
  -2  11   6       13.61       11.35      1.01 o
  -1  11   6       41.66       30.43      3.44 o
   0  11   6        5.92        3.29      1.33 o
   1  11   6      107.08      104.37      3.63 o
   2  11   6       21.53       20.55      2.55 o
   3  11   6        5.86        5.47      1.19 o
   4  11   6       71.18       60.37      4.31 o
  -4  12   6       89.16       86.69      2.32 o
  -3  12   6      263.81      298.40      6.00 o
  -2  12   6       12.08       11.48      1.08 o
  -1  12   6        4.00        3.40      0.87 o
   0  12   6        0.61        1.95      1.13 o
   1  12   6        9.89        8.91      1.13 o
   2  12   6      179.13      177.51      3.59 o
   3  12   6       89.13       90.71      4.03 o
   4  12   6       17.06       14.16      1.40 o
  -4  13   6      501.50      546.65     15.40 o
  -3  13   6       32.74       32.13      2.17 o
  -2  13   6      145.29      142.18      3.21 o
  -1  13   6       51.37       40.32      1.74 o
   0  13   6        6.36        7.02      1.28 o
   1  13   6        0.12        0.93      0.90 o
   2  13   6       61.28       55.13      3.21 o
   3  13   6        4.49        3.64      1.41 o
   4  13   6       80.34       72.30     26.77 o
  -4  14   6        7.18        8.09      1.33 o
  -3  14   6        0.94        0.32      0.77 o
  -2  14   6      150.23      135.60      3.42 o
  -1  14   6       22.63       15.49      1.55 o
   0  14   6        0.98        1.39      1.04 o
   1  14   6       10.28       11.69      1.53 o
   2  14   6       43.44       39.82      2.31 o
   3  14   6        1.18        3.34      1.50 o
  -3  15   6       55.41       54.30      4.31 o
  -2  15   6        0.86        1.07      0.69 o
  -1  15   6       52.54       51.18      3.19 o
   0  15   6       97.70      100.36      4.55 o
   1  15   6       78.76       93.81      2.88 o
   2  15   6      206.39      230.51     14.45 o
   3  15   6       12.74       12.20      1.59 o
  -2  16   6        2.03        4.08      0.75 o
  -1  16   6       19.41       22.23      1.55 o
   0  16   6       63.55       72.06      2.21 o
   1  16   6      203.95      245.88      4.18 o
   2  16   6       21.19       21.87      2.38 o
  -1  17   6       25.07       27.43      2.14 o
   0  17   6        3.18        2.96      0.74 o
   1  17   6       21.03       19.12      2.18 o
  -5   0   7        8.17        7.65      1.38 o
  -3   0   7      375.91      397.91      9.37 o
  -1   0   7      149.52      149.81      2.69 o
   1   0   7        1.13        1.63      0.57 o
   3   0   7       58.26       54.45      4.45 o
   5   0   7       83.57       90.47      5.98 o
  -6   1   7        5.32        9.71      3.48 o
  -5   1   7        1.89        3.36      1.02 o
  -4   1   7        0.35        2.51      0.95 o
  -3   1   7        0.14        2.30      0.69 o
  -2   1   7      245.33      231.90      4.56 o
  -1   1   7       52.12       54.50      2.29 o
   0   1   7      152.82      162.33      3.17 o
   1   1   7       18.65       18.93      1.41 o
   2   1   7        5.40        5.47      0.57 o
   3   1   7      295.78      310.77      4.87 o
   4   1   7       26.30       26.66      2.05 o
   5   1   7        1.50        3.01      1.01 o
  -6   2   7       25.93       23.34      4.16 o
  -5   2   7      111.02       98.22      6.31 o
  -4   2   7       15.16       14.55      1.32 o
  -3   2   7      175.57      172.65     12.07 o
  -2   2   7      156.53      168.35      3.47 o
  -1   2   7       17.28       16.80      1.98 o
   0   2   7       47.67       50.61      2.82 o
   1   2   7       47.12       44.22      3.26 o
   2   2   7        8.49        5.28      0.78 o
   3   2   7        0.00        0.99      0.54 o
   4   2   7       84.42      100.33      4.98 o
   5   2   7        0.13        1.46      1.06 o
  -6   3   7        8.41        8.20      1.94 o
  -5   3   7       33.76       29.14      1.86 o
  -4   3   7      144.21      144.11      3.40 o
  -3   3   7      565.81      584.33      6.56 o
  -2   3   7      292.42      308.26      6.79 o
  -1   3   7       56.21       49.14      1.92 o
   0   3   7       74.10       71.99      2.75 o
   1   3   7      276.99      284.80      4.89 o
   2   3   7      189.73      186.37      4.27 o
   3   3   7      201.99      217.57      4.15 o
   4   3   7        5.89        7.33      1.23 o
   5   3   7        1.02        0.80      0.57 o
  -6   4   7        0.73       -0.47      1.04 o
  -5   4   7       52.76       54.59      3.35 o
  -4   4   7      224.49      230.33      3.87 o
  -3   4   7      747.07      766.96     13.54 o
  -2   4   7      251.28      251.97      3.67 o
  -1   4   7      125.79      124.72      5.20 o
   0   4   7       90.20       85.48      3.22 o
   1   4   7      100.66      101.35      4.12 o
   2   4   7       48.25       48.09      2.31 o
   3   4   7       38.32       31.56      4.05 o
   4   4   7       33.43       34.40      3.20 o
   5   4   7       43.61       43.64      2.85 o
  -6   5   7        1.87        2.78      1.11 o
  -5   5   7        1.11        1.30      0.87 o
  -4   5   7       44.64       46.12      3.74 o
  -3   5   7       55.64       52.54      1.94 o
  -2   5   7      492.01      511.56      7.23 o
  -1   5   7       37.86       42.22      2.95 o
   0   5   7       52.47       60.55      4.25 o
   1   5   7       74.18       68.30      3.29 o
   2   5   7       43.54       43.89      3.62 o
   3   5   7        0.22        0.85      0.69 o
   4   5   7       10.22        9.95      2.16 o
   5   5   7      102.41      103.88      3.14 o
  -5   6   7       80.39       78.91      6.60 o
  -4   6   7       32.22       35.67      3.70 o
  -3   6   7       41.14       37.77      1.90 o
  -2   6   7        1.42        3.06      0.66 o
  -1   6   7        3.26        2.94      0.57 o
   0   6   7       53.54       52.06      2.84 o
   1   6   7       62.71       57.59      2.78 o
   2   6   7      371.48      398.35     10.94 o
   3   6   7       90.25       90.15      3.75 o
   4   6   7       19.12       25.17      1.94 o
   5   6   7        7.56        8.18      1.61 o
  -5   7   7       23.25       21.82      2.64 o
  -4   7   7       60.37       61.17      3.14 o
  -3   7   7       14.59       14.63      2.08 o
  -2   7   7        9.57        8.22      0.88 o
  -1   7   7        0.42        0.87      1.16 o
   0   7   7      132.21      134.66      8.50 o
   1   7   7      551.85      561.78     15.34 o
   2   7   7      720.42      772.77      6.25 o
   3   7   7       73.26       72.11      3.32 o
   4   7   7       30.05       31.78      2.20 o
   5   7   7        0.22        0.50      1.84 o
  -5   8   7        6.38        4.36      1.19 o
  -4   8   7        6.39        5.87      1.09 o
  -3   8   7        4.01        6.39      0.77 o
  -2   8   7        1.72        1.96      0.65 o
  -1   8   7       25.32       20.47      1.33 o
   0   8   7        0.60        0.38      0.46 o
   1   8   7       25.51       26.30      1.77 o
   2   8   7      177.73      177.89      9.07 o
   3   8   7        3.14        2.08      0.77 o
   4   8   7        0.22        1.12      1.25 o
   5   8   7        0.49        2.45      1.24 o
  -5   9   7       18.55       17.73      2.43 o
  -4   9   7       72.10       78.60      4.98 o
  -3   9   7       18.36       21.09      1.82 o
  -2   9   7        8.93       10.77      0.78 o
  -1   9   7      253.46      230.28      4.30 o
   0   9   7       64.12       63.22      2.69 o
   1   9   7      448.89      451.97      8.94 o
   2   9   7       10.96       10.58      1.27 o
   3   9   7       21.31       18.71      3.05 o
   4   9   7        2.71        1.49      1.22 o
  -5  10   7        2.92        3.59      1.48 o
  -4  10   7      110.79      120.99      3.72 o
  -3  10   7        0.18        1.14      0.53 o
  -2  10   7        1.70        1.40      0.67 o
  -1  10   7       32.61       37.14      2.04 o
   0  10   7        0.12       -0.11      0.74 o
   1  10   7      348.03      363.08      8.88 o
   2  10   7        6.17        3.47      1.40 o
   3  10   7        3.93        3.06      0.87 o
   4  10   7       11.09        6.93      0.95 o
  -4  11   7       35.88       35.94      2.29 o
  -3  11   7       61.66       63.47      3.07 o
  -2  11   7        3.83        3.53      0.73 o
  -1  11   7       53.74       46.11      2.51 o
   0  11   7       25.47       22.07      1.89 o
   1  11   7       26.41       23.78      1.73 o
   2  11   7       12.00        9.91      1.47 o
   3  11   7        0.03        0.97      1.88 o
   4  11   7       30.63       28.22      2.79 o
  -4  12   7      313.26      353.40      8.23 o
  -3  12   7        1.41        1.40      0.88 o
  -2  12   7        1.59        0.85      0.64 o
  -1  12   7       54.20       50.06      1.48 o
   0  12   7       20.78       18.47      2.14 o
   1  12   7       91.52       79.65      4.43 o
   2  12   7        8.35        8.31      1.30 o
   3  12   7        0.50        0.90      1.26 o
  -3  13   7        1.08        2.02      1.10 o
  -2  13   7        6.21        3.41      0.73 o
  -1  13   7       21.84       18.38      1.67 o
   0  13   7        1.12        2.51      1.28 o
   1  13   7        6.63        3.06      1.79 o
   2  13   7      126.54      126.72      4.47 o
   3  13   7        3.68        4.06      0.75 o
  -3  14   7        1.78        0.20      0.71 o
  -2  14   7       13.89        8.87      0.87 o
  -1  14   7       24.49       25.13      1.93 o
   0  14   7        0.12        1.28      1.32 o
   1  14   7       14.41       10.97      1.07 o
   2  14   7        4.73        1.62      0.77 o
  -2  15   7        5.77        5.36      0.84 o
  -1  15   7       13.54        6.70      1.10 o
   0  15   7        5.92        5.26      2.65 o
   1  15   7      125.38      129.91      4.21 o
   2  15   7       26.78       19.41      1.98 o
  -1  16   7       72.17       93.51      4.18 o
   0  16   7        0.13        3.20      0.77 o
  -4   0   8        2.17        4.88      1.81 o
  -2   0   8      208.17      219.72      5.73 o
   0   0   8      211.96      223.59      5.31 o
   2   0   8       59.46       67.11      3.76 o
   4   0   8        0.30        0.90      0.68 o
  -5   1   8       13.85       14.87      1.80 o
  -4   1   8        8.16        6.20      1.86 o
  -3   1   8       91.92       91.23      3.40 o
  -2   1   8      534.23      521.24     36.16 o
  -1   1   8       18.86       16.96      1.07 o
   0   1   8      200.35      195.03      4.14 o
   1   1   8       37.62       33.85      1.83 o
   2   1   8        2.30        2.65      0.89 o
   3   1   8        5.36        3.99      2.23 o
   4   1   8        0.81        1.99      0.85 o
   5   1   8       64.28       72.65      3.35 o
  -5   2   8       50.02       47.62      2.27 o
  -4   2   8        0.31        1.18      0.70 o
  -3   2   8       60.19       63.45      5.60 o
  -2   2   8      129.79      120.98      4.80 o
  -1   2   8       27.78       26.27      1.59 o
   0   2   8        8.68        5.05      0.55 o
   1   2   8        3.24        2.12      0.47 o
   2   2   8       13.22       10.19      0.89 o
   3   2   8      115.48      125.58      7.43 o
   4   2   8       42.16       48.09      2.85 o
   5   2   8       26.97       27.14      3.14 o
  -5   3   8       27.24       30.76      2.85 o
  -4   3   8       32.49       29.13      1.46 o
  -3   3   8      205.55      221.28      4.24 o
  -2   3   8        8.56        8.60      1.48 o
  -1   3   8        0.00        0.61      0.39 o
   0   3   8      253.55      272.72      3.79 o
   1   3   8      139.14      142.40      3.66 o
   2   3   8       10.96       12.39      1.23 o
   3   3   8       37.89       41.28      3.55 o
   4   3   8        6.18        7.18      1.53 o
   5   3   8       42.40       41.48      2.62 o
  -5   4   8       51.46       61.30      7.70 o
  -4   4   8        1.53        3.06      0.74 o
  -3   4   8        2.51        2.31      0.87 o
  -2   4   8       28.45       31.76      2.12 o
  -1   4   8        0.65        1.71      0.49 o
   0   4   8      126.62      132.12      5.36 o
   1   4   8       60.97       61.07      2.24 o
   2   4   8       90.38       94.27      4.99 o
   3   4   8      345.80      383.96     12.95 o
   4   4   8       17.50       15.81      1.41 o
   5   4   8       72.24       73.07      3.13 o
  -5   5   8        3.43        3.95      1.07 o
  -4   5   8        7.91        5.69      0.97 o
  -3   5   8      316.78      341.77      5.50 o
  -2   5   8       49.74       49.98      2.90 o
  -1   5   8       37.21       35.81      2.76 o
   0   5   8      120.04      128.30      5.06 o
   1   5   8       24.98       23.83      1.67 o
   2   5   8       34.16       34.72      2.33 o
   3   5   8      333.61      360.39      9.23 o
   4   5   8        7.68        5.65      1.16 o
   5   5   8        3.26        4.30      1.30 o
  -5   6   8       26.23       22.13      2.22 o
  -4   6   8        4.19        4.67      0.76 o
  -3   6   8        2.69        2.59      0.82 o
  -2   6   8       23.38       20.31      1.74 o
  -1   6   8        2.11        2.51      0.62 o
   0   6   8       20.07       17.54      1.41 o
   1   6   8        3.87        2.22      0.82 o
   2   6   8      100.73       99.37      4.98 o
   3   6   8       32.11       35.54      2.12 o
   4   6   8       48.71       55.07      2.75 o
  -5   7   8       37.89       45.42      2.96 o
  -4   7   8        0.18        1.45      0.62 o
  -3   7   8        1.58        3.48      0.81 o
  -2   7   8        9.32       11.81      1.47 o
  -1   7   8        0.38        0.79      0.49 o
   0   7   8      113.12      106.05      5.16 o
   1   7   8        6.76        6.16      1.06 o
   2   7   8       31.07       26.64      1.78 o
   3   7   8        0.52        0.61      0.44 o
   4   7   8       36.84       37.33      2.64 o
  -4   8   8       79.75       87.41      6.80 o
  -3   8   8       21.81       23.07      1.25 o
  -2   8   8       16.58       15.55      1.30 o
  -1   8   8        6.30        3.99      0.88 o
   0   8   8       47.29       42.81      4.14 o
   1   8   8       21.20       16.58      1.63 o
   2   8   8      152.97      149.20      5.96 o
   3   8   8       11.34        6.64      1.04 o
   4   8   8        0.45        3.24      1.60 o
  -4   9   8       59.93       61.43      4.01 o
  -3   9   8       64.28       70.58      2.70 o
  -2   9   8       36.33       33.77      1.54 o
  -1   9   8      127.98      126.28      5.37 o
   0   9   8        3.52        4.73      0.86 o
   1   9   8        3.02        2.47      1.18 o
   2   9   8      103.56      111.26      4.19 o
   3   9   8        2.38        2.70      0.63 o
   4   9   8       30.07       28.78      3.30 o
  -4  10   8       69.70       73.97      3.34 o
  -3  10   8       30.97       30.05      2.11 o
  -2  10   8       52.58       45.42      2.55 o
  -1  10   8        0.15        1.88      1.45 o
   0  10   8        6.77        6.38      1.80 o
   1  10   8       17.20       16.43      1.96 o
   2  10   8       27.75       22.14      2.11 o
   3  10   8       11.96       10.49      1.78 o
  -3  11   8       14.54       13.64      1.34 o
  -2  11   8       24.00       18.79      1.33 o
  -1  11   8      274.45      259.18      6.06 o
   0  11   8        5.16        4.70      1.00 o
   1  11   8       12.55        8.08      1.39 o
   2  11   8      215.86      212.51      3.64 o
   3  11   8        6.24        5.59      2.06 o
  -3  12   8        1.80        1.95      0.85 o
  -2  12   8       16.87       13.45      0.99 o
  -1  12   8        1.93        2.41      0.80 o
   0  12   8        1.56        2.09      1.50 o
   1  12   8      492.86      519.62     12.86 o
   2  12   8       82.41       60.26      2.32 o
  -2  13   8        0.07        1.92      1.17 o
  -1  13   8       13.01       11.60      0.78 o
   0  13   8       16.85       14.09      1.36 o
   1  13   8       86.85      101.60      3.05 o
   2  13   8      353.88      372.23     16.63 o
  -1  14   8       17.83       17.58      1.40 o
   0  14   8        2.32        1.69      0.84 o
   1  14   8       13.29       15.14      2.45 o
  -5   0   9        0.62        0.33      0.74 o
  -3   0   9     1389.22     1571.35    520.03 o
  -1   0   9       18.23       15.92      1.68 o
   1   0   9       17.47       13.79      1.46 o
   3   0   9      450.04      508.83     18.82 o
  -5   1   9       26.17       25.74      2.15 o
  -4   1   9       24.07       24.66      1.88 o
  -3   1   9      238.84      256.86      6.73 o
  -2   1   9      358.57      389.00      7.64 o
  -1   1   9        0.20        0.42      0.35 o
   0   1   9       11.51       11.91      0.91 o
   1   1   9        8.46        7.48      0.70 o
   2   1   9       11.89        9.81      2.41 o
   3   1   9        0.05        0.70      1.29 o
   4   1   9       51.40       51.48      1.83 o
  -4   2   9        2.25        2.84      0.92 o
  -3   2   9       75.41       83.02      2.43 o
  -2   2   9       47.88       44.33      6.35 o
  -1   2   9        0.35        0.58      0.39 o
   0   2   9       85.29       77.38      3.44 o
   1   2   9       59.26       53.78      2.14 o
   2   2   9        8.12        8.00      1.00 o
   3   2   9       74.99       80.48      4.27 o
   4   2   9       38.67       36.38      3.09 o
  -4   3   9        2.84        2.48      0.98 o
  -3   3   9       76.90       81.23      7.54 o
  -2   3   9       13.92       13.28      1.27 o
  -1   3   9       40.33       33.94      1.97 o
   0   3   9        3.52        2.68      0.64 o
   1   3   9        2.68        1.18      0.47 o
   2   3   9      141.02      140.23      3.35 o
   3   3   9       69.70       79.18      3.21 o
   4   3   9        0.76        2.97      1.65 o
  -4   4   9        6.42        8.58      0.95 o
  -3   4   9       21.70       23.40      1.52 o
  -2   4   9       65.64       69.95      5.09 o
  -1   4   9       34.89       37.35      1.80 o
   0   4   9        3.00        1.93      0.58 o
   1   4   9        0.42        1.73      0.45 o
   2   4   9      505.55      546.95     19.12 o
   3   4   9      204.80      227.14      8.82 o
   4   4   9       34.71       31.25      3.09 o
  -4   5   9       41.80       43.56      3.27 o
  -3   5   9       16.39       19.51      1.61 o
  -2   5   9       68.48       70.85      3.94 o
  -1   5   9       17.17       19.74      1.58 o
   0   5   9        0.37        2.08      0.54 o
   1   5   9       20.96       19.26      2.15 o
   2   5   9      141.48      140.98      5.53 o
   3   5   9       50.34       52.57      2.54 o
   4   5   9       42.66       47.28      3.22 o
  -4   6   9        0.21        2.62      0.80 o
  -3   6   9       11.26       10.93      1.32 o
  -2   6   9       94.99      104.54      5.36 o
  -1   6   9       45.20       41.14      1.92 o
   0   6   9        6.70        6.14      0.90 o
   1   6   9       44.61       43.29      2.05 o
   2   6   9       80.84       80.75      3.73 o
   3   6   9       21.68       28.50      2.60 o
  -4   7   9        0.04        3.40      1.05 o
  -3   7   9       10.28       10.50      0.90 o
  -2   7   9        0.97        0.88      0.70 o
  -1   7   9       51.70       46.99      3.28 o
   0   7   9        4.43        2.83      0.78 o
   1   7   9       13.59       11.03      1.37 o
   2   7   9       11.00       10.07      2.03 o
   3   7   9        3.49        2.46      1.32 o
  -3   8   9        2.85        3.29      1.43 o
  -2   8   9       65.24       62.11      3.48 o
  -1   8   9      146.16      139.34      4.44 o
   0   8   9       49.81       47.98      2.16 o
   1   8   9       97.85       95.74      4.00 o
   2   8   9        2.93        3.98      1.23 o
   3   8   9        0.95        1.92      0.88 o
  -3   9   9       25.62       22.09      2.62 o
  -2   9   9        0.10        0.90      0.56 o
  -1   9   9        2.96        1.80      0.84 o
   0   9   9       26.97       21.32      1.67 o
   1   9   9        1.22        1.61      1.29 o
   2   9   9       17.19       13.39      1.30 o
   3   9   9       12.40       11.25      2.32 o
  -3  10   9        0.00        1.58      0.71 o
  -2  10   9        4.54        3.01      0.72 o
  -1  10   9       39.65       32.87      2.27 o
   0  10   9        9.06        8.45      1.44 o
   1  10   9       38.47       33.82      2.08 o
   2  10   9      100.38       92.86      3.56 o
  -2  11   9        8.91        6.63      1.20 o
  -1  11   9       42.88       39.65      4.09 o
   0  11   9        6.47        7.65      2.67 o
   1  11   9       10.06        9.26      1.34 o
   2  11   9        1.60        2.93      0.66 o
  -1  12   9        0.89        1.23      0.91 o
   0  12   9        2.69        2.28      1.21 o
   1  12   9       10.14        5.22      1.54 o
  -4   0  10        5.58        7.88      2.42 o
  -2   0  10      110.85      117.04      4.39 o
   0   0  10       24.48       22.29      2.38 o
   2   0  10       73.65       69.96      8.16 o
  -4   1  10        2.22        2.23      0.57 o
  -3   1  10       24.77       28.28      2.71 o
  -2   1  10       77.41       81.83      3.43 o
  -1   1  10       21.61       15.43      1.79 o
   0   1  10       15.54       14.29      1.34 o
   1   1  10        2.46        2.84      0.55 o
   2   1  10       10.80        9.93      0.93 o
   3   1  10       37.92       41.37      2.86 o
  -3   2  10       17.86       16.72      1.46 o
  -2   2  10      465.72      536.06     10.57 o
  -1   2  10       22.54       20.62      1.86 o
   0   2  10       39.88       37.49      1.54 o
   1   2  10       19.56       16.32      1.10 o
   2   2  10        0.00        0.05      0.64 o
   3   2  10      167.42      176.34      5.43 o
  -3   3  10        7.09        6.10      0.98 o
  -2   3  10        3.35        3.42      1.00 o
  -1   3  10        0.74        1.95      0.59 o
   0   3  10      128.38      135.35      3.09 o
   1   3  10        1.48        1.93      0.59 o
   2   3  10       30.95       29.86      2.59 o
   3   3  10       51.00       52.94      2.61 o
  -3   4  10        6.31        6.18      1.24 o
  -2   4  10       43.42       45.81      1.92 o
  -1   4  10        0.03        0.50      0.46 o
   0   4  10       83.22       88.57      2.23 o
   1   4  10        2.15        0.97      0.72 o
   2   4  10       23.79       24.12      1.87 o
   3   4  10       13.52       13.08      2.33 o
  -3   5  10       43.98       50.59      3.26 o
  -2   5  10        5.24        6.33      0.79 o
  -1   5  10       19.07       18.17      1.77 o
   0   5  10       10.31        8.77      1.20 o
   1   5  10        4.33        4.65      1.21 o
   2   5  10       13.75       10.08      1.31 o
  -3   6  10       29.93       38.31      3.58 o
  -2   6  10       20.88       18.27      1.84 o
  -1   6  10        2.11        1.09      0.52 o
   0   6  10       25.92       28.18      2.00 o
   1   6  10       66.24       64.38      4.06 o
   2   6  10        5.48        5.39      2.01 o
  -2   7  10        3.06        3.78      0.64 o
  -1   7  10       64.67       64.57      5.22 o
   0   7  10       80.95       77.00      3.66 o
   1   7  10       78.41       74.83      2.40 o
   2   7  10        2.34        1.31      0.99 o
  -2   8  10       74.98       72.59      4.64 o
  -1   8  10        4.91        4.84      0.96 o
   0   8  10       30.98       24.16      2.05 o
   1   8  10       14.39       13.91      1.46 o
  -1   9  10       32.61       26.94      2.66 o
   0   9  10       12.92        9.04      1.34 o
   1   9  10      121.87      124.07      6.74 o
  -1   0  11       29.68       20.52      3.93 o
   1   0  11        0.35       -0.18      0.93 o
  -2   1  11        7.96        6.84      1.40 o
  -1   1  11       11.20       10.48      1.78 o
   0   1  11        3.35        3.14      1.03 o
   1   1  11        8.02        6.08      0.97 o
  -2   2  11      172.95      197.40      7.85 o
  -1   2  11       15.13       13.78      2.26 o
   0   2  11       17.58       14.06      1.30 o
   1   2  11        0.63        1.69      0.82 o
  -2   3  11      149.77      170.44      4.21 o
  -1   3  11        4.68        4.29      0.97 o
   0   3  11        1.36        1.15      0.47 o
   1   3  11        6.15        4.15      0.76 o
  -1   4  11        2.92        3.19      0.73 o
   0   4  11        0.97        2.16      1.06 o
   1   4  11       29.60       27.93      3.05 o
  -1   5  11        8.14       10.65      1.60 o
   0   5  11        0.10        1.01      2.14 o
 
